# Supplementary material for: SLC2As as diagnostic markers and therapeutic targets in LUAD patients through bioinformatic analysis
Source: Front Pharmacol. 2022 Nov 28;13:1045179. doi: 10.3389/fphar.2022.1045179 (PMC9742449; doi:10.3389/fphar.2022.1045179)
Supplement: Supplementary file 1 [file DataSheet4.zip]

Archive with 2 entries (2 files):
- RT-qPCR.xlsx
- q-PCR.pzfx
