# Supplementary material for: SLC2As as diagnostic markers and therapeutic targets in LUAD patients through bioinformatic analysis
Source: Front Pharmacol. 2022 Nov 28;13:1045179. doi: 10.3389/fphar.2022.1045179 (PMC9742449; doi:10.3389/fphar.2022.1045179)
Supplement: Supplementary file 1 [file DataSheet4.zip › RT-qPCR.xlsx]

## Sheet: 19号结果-1
	T1	N1	T2	N2	T3	N3	T4	N4
GAPDH	21.6564	25.0958	22.2669	21.5265	21.0922	24.7207	21.4666	20.3268
	21.8564	24.724	22.2584	21.6726	21.1527	24.6376	22.6024	20.1467
	21.8805	25.0169	22.2054	21.6225	21.1272	24.6208
CXCL13	32.2989	30.7138	29.9545	28.8273	34.0942	34.6456	31.4266	31.3839
	32.4525	30.4895	30.3741	28.7349	33.71	35.9074	31.9889	31.3239
	32.8041	30.7532	29.9775	28.5367
VSIG4	29.702	31.0358	30.4844	28.982	28.0832	26.1561
	30.5447	30.5905	30.5468	29.4411	28.1894	26.8525	30.0711	27.5044
	30.552	30.2651	30.2585	30.0082	27.9362	26.8647	29.5086	27.5787
ZNF532					35.2598	34.829
					35.8315	34.84

## Sheet: 15号结果
	T5	N5	T6	N6
GAPDH	21.6278	23.4937	21.5474	22.9116
	21.9389	23.3636	21.5957	22.7684
	21.8723	23.5299	21.4235	23.0044
CXCL13	31.0019	29.0085	32.952	25.1913
	30.6662	29.0559	33.3537	25.252
	31.5877	28.9362	32.734	25.1811
VSIG4	28.1401	27.9382	28.068	28.7719
	27.7192	27.7292	28.2104	27.833
	27.4101	27.3888	28.4715	28.4365
ZNF532	31.6783	32.0244	33.3815	33.5534
	32.5841	33.2678	35.5327	32.5693
	31.137	32.804	33.2361	32.7193

## Sheet: 14号结果
	T7	N7	T8	N8
GAPDH	19.6341	19.9658	21.8997	23.0171
	19.8773	22.12	21.4914	24.8905
	20.0763	21.2631	22.1944	23.717
CXCL13				29.6912
	26.3621	33.9369	32.2025	29.864
	27.0921	34.0847	31.6879	30.768
VSIG4	27.9417	27.1444	27.0383	26.0519
	27.61	26.686	26.2769	26.5672
	27.6089	23.3127	27.4683	26.2324
ZNF532
	31.3692	33.7689
	34.0667	34.725

## Sheet: 19号结果-2
	T5	N5	T6	N6	T7	N7	T8	N8
GAPDH	26.0867	27.0445	23.0899	26.175	21.8	26.9773	23.5782
	26.0701	26.5444	23.1171	25.9018	22.1798	26.9352	22.5941	28.1589
	25.9652	26.6947	23.2194	26.0149	22.2744	26.9187	22.1642	28.545
CXCL10	30.4509	31.6704	29.03	31.4098	27.3622	34.9311	30.9953	32.9308
	30.9734	30.7029	29.4293	32.1538	27.4491	34.0532	31.5615	33.6117
	30.3822	30.9375	28.7472	32.1754	27.3581		32.2643
MEIS2			31.2602	30.2823	29.1863	30.8056
			32.2781	29.9496	29.0752	31.1186
			30.8583	29.6621	29.8647	32.1517

## Sheet: 平均值
Gene	SLC2A3			SLC2A6			SLC2A9			SLC2A14
Type	N	T		N	T		N	T		N	T
1	1.00145	6.52186		1.15111	20.7406		0.994481	3.59793		1.00192	2.4463
2	1.03231	0.435813		1.01194	0.173422		1.07273	0.007502		1.0001	0.060078
3	1.00005	6.93132		1.01006	3.31705		1.07661	2.71587		1.00001	0.970538
4	1.01284	4.40761		1.00879	4.14433		1.04297	6.25335		1.00002	125.84
5	1.02097	8.939		1.00033	1.37034		1.0016	7.68165		1.00198	13.7408
6	1.03231	0.269146		1.01434	0.035917		1.05581	0.546019		1.01263	0.187647
