# Supplementary material for: SLC2As as diagnostic markers and therapeutic targets in LUAD patients through bioinformatic analysis
Source: Front Pharmacol. 2022 Nov 28;13:1045179. doi: 10.3389/fphar.2022.1045179 (PMC9742449; doi:10.3389/fphar.2022.1045179)
Supplement: Supplementary file 3 [file DataSheet2.zip]

Archive with 4 entries (4 files):
- SLC2A1 co-expressed genes.txt
- SLC2A5_co-expressed genes_57036.txt
- SLC2A6_coexpressed genes103324.txt
- SLC2A9 coexpressed genes_103325.txt
