# Supplementary material for: SLC2As as diagnostic markers and therapeutic targets in LUAD patients through bioinformatic analysis
Source: Front Pharmacol. 2022 Nov 28;13:1045179. doi: 10.3389/fphar.2022.1045179 (PMC9742449; doi:10.3389/fphar.2022.1045179)
Supplement: Supplementary file 3 [file DataSheet2.zip › SLC2A1 co-expressed genes.txt]

Query	Statistic	P-value	FDR (BH)	Event_SD	Event_TD
SLC2A1	1	1.00E-66	1.00E-62	515	515
ERO1L	0.66177885	3.48E-66	3.48E-62	515	515
ANLN	0.638759108	2.18E-60	1.45E-56	515	515
CD302	-0.620033025	5.02E-56	2.51E-52	515	515
GAPDH	0.613644362	1.33E-54	5.30E-51	515	515
SELENBP1	-0.610658199	5.97E-54	1.99E-50	515	515
RRM2	0.605100133	9.41E-53	2.69E-49	515	515
CACNA2D2	-0.597302218	4.12E-51	9.66E-48	515	515
C16orf89	-0.597188359	4.35E-51	9.66E-48	515	515
CTSL2	0.595347581	1.05E-50	2.09E-47	515	515
KIF2C	0.593188724	2.90E-50	5.27E-47	515	515
CCNA2	0.591364539	6.84E-50	1.14E-46	515	515
PKM2	0.590580733	9.86E-50	1.52E-46	515	515
ARNTL2	0.590035003	1.27E-49	1.82E-46	515	515
RFTN1	-0.587523106	4.08E-49	5.44E-46	515	515
PLK1	0.585387937	1.09E-48	1.36E-45	515	515
RAD51	0.584901377	1.36E-48	1.59E-45	515	515
SLC16A3	0.584793738	1.43E-48	1.59E-45	515	515
MAD2L1	0.584429064	1.69E-48	1.78E-45	515	515
CDCA8	0.581000828	8.03E-48	8.02E-45	515	515
PLOD2	0.579867536	1.34E-47	1.27E-44	515	515
CDC20	0.576841443	5.18E-47	4.71E-44	515	515
UNC13B	-0.576646195	5.65E-47	4.91E-44	515	515
TDRD10	-0.575644908	8.82E-47	7.35E-44	515	515
TPX2	0.574553211	1.43E-46	1.11E-43	515	515
STIL	0.574532833	1.44E-46	1.11E-43	515	515
KIF23	0.572378559	3.72E-46	2.76E-43	515	515
SFTA3	-0.572258236	3.92E-46	2.80E-43	515	512
ESYT3	-0.570812669	7.38E-46	5.09E-43	515	515
DAPK2	-0.569795913	1.15E-45	7.66E-43	515	515
KIF4A	0.5696677	1.22E-45	7.84E-43	515	515
GPR115	0.569554455	1.28E-45	7.97E-43	515	502
KIAA1524	0.569201013	1.49E-45	9.01E-43	515	515
CD109	0.565487576	7.37E-45	4.33E-42	515	515
GPR133	-0.565005202	9.06E-45	5.18E-42	515	515
CALU	0.564760851	1.01E-44	5.59E-42	515	515
SGOL1	0.564635756	1.06E-44	5.73E-42	515	515
ACSS1	-0.563691112	1.59E-44	8.35E-42	515	515
LAMC2	0.563290631	1.88E-44	9.65E-42	515	515
LRRC42	0.563027631	2.10E-44	1.05E-41	515	515
PPP1R3G	0.562523329	2.61E-44	1.27E-41	515	513
CKAP2L	0.562192986	3.00E-44	1.43E-41	515	515
BUB1B	0.56153162	3.97E-44	1.84E-41	515	515
CDC6	0.561152091	4.66E-44	2.12E-41	515	515
CCNB2	0.559172305	1.07E-43	4.76E-41	515	515
PGAM1	0.558967981	1.17E-43	5.07E-41	515	515
FBXO45	0.558892691	1.20E-43	5.12E-41	515	515
DLGAP5	0.558306085	1.54E-43	6.41E-41	515	515
EGLN3	0.557480288	2.17E-43	8.86E-41	515	515
TTK	0.55669172	3.01E-43	1.21E-40	515	515
CDCA5	0.556307144	3.54E-43	1.39E-40	515	515
PFKP	0.556168002	3.75E-43	1.44E-40	515	515
SHE	-0.555431806	5.08E-43	1.92E-40	515	515
PRC1	0.555308857	5.35E-43	1.98E-40	515	515
SHCBP1	0.555215616	5.56E-43	2.02E-40	515	515
LYPD3	0.55424635	8.29E-43	2.96E-40	515	515
NCAPH	0.554062312	8.95E-43	3.14E-40	515	515
HJURP	0.552931741	1.42E-42	4.91E-40	515	515
CENPI	0.552491744	1.71E-42	5.78E-40	515	515
FAM83D	0.552444439	1.74E-42	5.79E-40	515	515
AK3L1	0.552146149	1.97E-42	6.34E-40	515	515
PRR11	0.552145567	1.97E-42	6.34E-40	515	513
DEPDC1	0.551993684	2.09E-42	6.64E-40	515	515
NCAPG	0.55177838	2.28E-42	7.13E-40	515	515
SPHK1	0.551267236	2.81E-42	8.65E-40	515	515
BTBD9	-0.551100922	3.01E-42	9.12E-40	515	515
DEPDC1B	0.550520704	3.82E-42	1.14E-39	515	515
CEP55	0.549561863	5.63E-42	1.66E-39	515	515
GGTLC1	-0.54819476	9.80E-42	2.84E-39	515	513
BUB1	0.547812472	1.14E-41	3.26E-39	515	515
CMAH	-0.547212664	1.46E-41	4.10E-39	515	515
ORC1L	0.546772472	1.74E-41	4.82E-39	515	515
DLC1	-0.543507925	6.41E-41	1.75E-38	515	515
ATP8A1	-0.543177132	7.31E-41	1.97E-38	515	515
CCNB1	0.542844085	8.34E-41	2.22E-38	515	515
GJB3	0.541918676	1.20E-40	3.16E-38	515	509
FOSL1	0.541332725	1.52E-40	3.94E-38	515	515
CENPA	0.541254904	1.56E-40	4.01E-38	515	515
CENPW	0.541170915	1.62E-40	4.09E-38	515	515
TK1	0.540800321	1.87E-40	4.67E-38	515	515
ECT2	0.539392914	3.25E-40	8.03E-38	515	515
SKA3	0.539176107	3.54E-40	8.63E-38	515	515
TUBA1B	0.538601542	4.43E-40	1.07E-37	515	515
FAM54A	0.537305763	7.35E-40	1.75E-37	515	515
TRIP13	0.536693007	9.33E-40	2.19E-37	515	515
CASC5	0.536359848	1.06E-39	2.47E-37	515	515
KIF11	0.536109229	1.17E-39	2.69E-37	515	515
ARHGAP11A	0.53597747	1.23E-39	2.80E-37	515	515
PRMT8	-0.534649274	2.06E-39	4.62E-37	515	444
BIRC5	0.534505689	2.18E-39	4.83E-37	515	515
CREG2	0.534264716	2.39E-39	5.24E-37	515	428
C1orf135	0.533038428	3.83E-39	8.31E-37	515	515
KLF15	-0.530936007	8.55E-39	1.84E-36	515	515
MYBL2	0.530395694	1.05E-38	2.22E-36	515	515
FOXM1	0.530386221	1.05E-38	2.22E-36	515	515
GTSE1	0.530084976	1.18E-38	2.46E-36	515	515
SFTPB	-0.529308961	1.59E-38	3.27E-36	515	515
B3GNT8	-0.528976973	1.80E-38	3.67E-36	515	515
SPC25	0.528799181	1.93E-38	3.89E-36	515	515
CDK1	0.528535691	2.13E-38	4.25E-36	515	515
E2F7	0.528000411	2.60E-38	5.15E-36	515	515
RAD54L	0.527727392	2.89E-38	5.66E-36	515	515
EXO1	0.527068913	3.70E-38	7.18E-36	515	515
PGK1	0.526843712	4.03E-38	7.74E-36	515	515
HMMR	0.526688598	4.27E-38	8.12E-36	515	515
NUSAP1	0.526420515	4.72E-38	8.90E-36	515	515
C7orf41	-0.526165711	5.19E-38	9.70E-36	515	515
CDCA4	0.525828114	5.89E-38	1.09E-35	515	515
HLF	-0.525488797	6.69E-38	1.23E-35	515	515
ADM	0.525443088	6.81E-38	1.24E-35	515	515
SKA1	0.524319821	1.04E-37	1.86E-35	515	515
PPP1R13B	-0.524062583	1.14E-37	2.03E-35	515	515
KRT16	0.524049244	1.15E-37	2.03E-35	515	495
KPNA2	0.523790066	1.26E-37	2.21E-35	515	515
CDKN3	0.523766849	1.27E-37	2.21E-35	515	515
NDC80	0.523064717	1.65E-37	2.85E-35	515	515
CIRBP	-0.522511532	2.03E-37	3.47E-35	515	515
LOC723809	-0.522042437	2.41E-37	4.09E-35	515	478
HMGA1	0.521536635	2.91E-37	4.89E-35	515	515
SNX30	-0.521459252	2.99E-37	4.99E-35	515	515
CRY2	-0.520592971	4.12E-37	6.81E-35	515	515
NEK2	0.520159906	4.83E-37	7.86E-35	515	515
MELK	0.52015866	4.83E-37	7.86E-35	515	515
LOXL2	0.519999438	5.13E-37	8.26E-35	515	515
CCNE1	0.519822749	5.47E-37	8.75E-35	515	515
CDC45	0.519707582	5.71E-37	9.05E-35	515	515
FAM117A	-0.519649893	5.83E-37	9.17E-35	515	515
PLK4	0.519480195	6.20E-37	9.69E-35	515	515
CHEK1	0.519292347	6.65E-37	1.03E-34	515	515
NKX2-1	-0.51811137	1.02E-36	1.57E-34	515	515
TMPRSS2	-0.517514224	1.27E-36	1.94E-34	515	515
YWHAG	0.51657303	1.79E-36	2.71E-34	515	515
GPR116	-0.51646383	1.87E-36	2.80E-34	515	515
UHRF1	0.516333534	1.96E-36	2.92E-34	515	515
PSMD2	0.516030543	2.18E-36	3.23E-34	515	515
UBE2C	0.515957097	2.24E-36	3.30E-34	515	515
CYP2B7P1	-0.51583553	2.34E-36	3.42E-34	515	515
LIMD1	-0.515808686	2.37E-36	3.43E-34	515	515
MAPK6	0.514555906	3.72E-36	5.35E-34	515	515
PGC	-0.514306262	4.07E-36	5.82E-34	515	509
EPR1	0.514073257	4.43E-36	6.28E-34	515	513
GPD1L	-0.513620377	5.21E-36	7.34E-34	515	515
P4HA1	0.513227308	6.01E-36	8.40E-34	515	515
MCM10	0.513018881	6.47E-36	8.99E-34	515	515
RAD51AP1	0.512503015	7.79E-36	1.07E-33	515	515
OIP5	0.512496887	7.81E-36	1.07E-33	515	515
TPI1	0.512123137	8.93E-36	1.21E-33	515	515
PKP2	0.512111953	8.96E-36	1.21E-33	515	515
PLEK2	0.511977325	9.40E-36	1.26E-33	515	515
RACGAP1	0.511620923	1.07E-35	1.42E-33	515	515
CYP4B1	-0.510937702	1.36E-35	1.80E-33	515	514
ST3GAL5	-0.510111542	1.83E-35	2.41E-33	515	515
RHOBTB2	-0.509308296	2.43E-35	3.18E-33	515	515
CLSPN	0.508878592	2.83E-35	3.68E-33	515	515
PERP	0.508487248	3.26E-35	4.20E-33	515	515
TUBA1C	0.507907885	4.00E-35	5.12E-33	515	515
CENPK	0.507492433	4.63E-35	5.89E-33	515	515
MKI67	0.505408718	9.62E-35	1.22E-32	515	515
PGM2	0.505231638	1.02E-34	1.29E-32	515	515
TAPT1	-0.505166225	1.05E-34	1.31E-32	515	515
CDCA3	0.504796297	1.19E-34	1.48E-32	515	515
TACC3	0.504559273	1.29E-34	1.60E-32	515	515
BTNL9	-0.504545994	1.30E-34	1.60E-32	515	515
DSG2	0.504521357	1.31E-34	1.60E-32	515	515
CDCA2	0.50446807	1.34E-34	1.62E-32	515	515
CENPE	0.504016727	1.56E-34	1.88E-32	515	515
LDHA	0.503649471	1.78E-34	2.13E-32	515	515
TMEM125	-0.502479772	2.67E-34	3.18E-32	515	515
DIAPH3	0.502202804	2.94E-34	3.48E-32	515	515
ERCC6L	0.501936837	3.22E-34	3.79E-32	515	515
ACOXL	-0.501880228	3.29E-34	3.84E-32	515	511
KIF18B	0.50176613	3.42E-34	3.97E-32	515	515
SUSD2	-0.501053705	4.37E-34	5.05E-32	515	515
CHIA	-0.500513042	5.27E-34	6.05E-32	515	492
CDC25C	0.500446542	5.39E-34	6.16E-32	515	515
TOP2A	0.500347177	5.58E-34	6.34E-32	515	515
PARM1	-0.499671419	7.04E-34	7.95E-32	515	515
BTG2	-0.499377812	7.79E-34	8.74E-32	515	515
GJB2	0.499160278	8.39E-34	9.37E-32	515	515
CDC25A	0.49881315	9.45E-34	1.05E-31	515	515
PLA2G1B	-0.49833191	1.11E-33	1.23E-31	515	491
AFF3	-0.497609045	1.43E-33	1.57E-31	515	515
MFI2	0.497473646	1.49E-33	1.63E-31	515	515
TMEM80	-0.497081942	1.71E-33	1.85E-31	515	515
TMEM163	-0.496812901	1.87E-33	2.02E-31	515	515
SLC16A1	0.496635923	1.99E-33	2.14E-31	515	515
MCM6	0.496380781	2.17E-33	2.32E-31	515	515
CABC1	-0.496267461	2.25E-33	2.39E-31	515	515
MYLIP	-0.496118199	2.37E-33	2.51E-31	515	515
RFC4	0.495790805	2.65E-33	2.79E-31	515	515
ALDOA	0.495238781	3.19E-33	3.34E-31	515	515
MBIP	-0.494970051	3.50E-33	3.64E-31	515	515
FAM72B	0.494706896	3.82E-33	3.96E-31	515	515
CDKL2	-0.494693675	3.84E-33	3.96E-31	515	514
KIF14	0.49424954	4.46E-33	4.57E-31	515	515
C15orf48	0.493900591	5.02E-33	5.12E-31	515	515
HTR1D	0.49351047	5.72E-33	5.81E-31	515	510
INMT	-0.493488627	5.76E-33	5.82E-31	515	515
PKMYT1	0.493375507	5.99E-33	6.01E-31	515	515
NAPSA	-0.493326236	6.09E-33	6.08E-31	515	515
KIF15	0.493232778	6.28E-33	6.25E-31	515	515
ABCA3	-0.492718563	7.47E-33	7.39E-31	515	515
FLJ42875	-0.491304415	1.20E-32	1.18E-30	515	505
TMEM48	0.491176054	1.25E-32	1.23E-30	515	515
PLA2G4F	-0.490864332	1.39E-32	1.35E-30	515	513
ARRB1	-0.490764524	1.44E-32	1.39E-30	515	515
C15orf42	0.490678707	1.48E-32	1.43E-30	515	515
KIFC1	0.490284991	1.69E-32	1.62E-30	515	515
ASF1B	0.490036537	1.83E-32	1.75E-30	515	515
B3GNT5	0.489840679	1.95E-32	1.86E-30	515	515
ESPL1	0.489648907	2.08E-32	1.97E-30	515	515
FANCI	0.489023445	2.56E-32	2.42E-30	515	515
PLIN3	0.487633102	4.06E-32	3.81E-30	515	515
C11orf82	0.487585271	4.13E-32	3.85E-30	515	515
APCDD1L	0.487535121	4.19E-32	3.90E-30	515	486
ZDHHC16	-0.487216303	4.66E-32	4.31E-30	515	515
FAM64A	0.487091082	4.86E-32	4.47E-30	515	515
UCN2	0.486242221	6.42E-32	5.89E-30	515	467
PGAM4	0.485942887	7.09E-32	6.47E-30	515	515
ITGA5	0.485693692	7.69E-32	6.99E-30	515	515
GANC	-0.485657377	7.78E-32	7.04E-30	515	515
ESCO2	0.485189866	9.07E-32	8.17E-30	515	515
ZNF238	-0.484629118	1.09E-31	9.77E-30	515	515
ORC6L	0.483697957	1.48E-31	1.32E-29	515	515
MOAP1	-0.48352479	1.56E-31	1.39E-29	515	515
NCAPG2	0.482919087	1.90E-31	1.68E-29	515	515
ABCC6	-0.482898687	1.92E-31	1.69E-29	515	515
AQP7	-0.482778985	1.99E-31	1.75E-29	515	502
GNMT	-0.482707857	2.04E-31	1.78E-29	515	507
C12orf70	0.482445336	2.22E-31	1.93E-29	515	434
SPC24	0.482101049	2.48E-31	2.15E-29	515	512
FAM72D	0.481927238	2.63E-31	2.26E-29	515	515
RCOR3	-0.481915323	2.64E-31	2.26E-29	515	515
MGC87042	0.481496079	3.02E-31	2.58E-29	515	514
CISH	-0.481437989	3.08E-31	2.62E-29	515	515
MCM4	0.481162584	3.36E-31	2.85E-29	515	515
MYO1E	0.480816977	3.76E-31	3.17E-29	515	515
ITGB1	0.480774862	3.81E-31	3.20E-29	515	515
C7orf68	0.480726312	3.87E-31	3.24E-29	515	515
GREB1L	0.480698966	3.91E-31	3.25E-29	515	502
SEMA4A	-0.480615124	4.01E-31	3.33E-29	515	515
TYMS	0.48030264	4.44E-31	3.67E-29	515	515
TROAP	0.480268953	4.49E-31	3.69E-29	515	515
BRCA1	0.480235765	4.54E-31	3.72E-29	515	515
MCM2	0.480071381	4.78E-31	3.90E-29	515	515
GREM1	0.479081506	6.58E-31	5.34E-29	515	514
KIF4B	0.478814209	7.16E-31	5.80E-29	515	512
NICN1	-0.478630237	7.60E-31	6.12E-29	515	515
KIF20A	0.478235209	8.62E-31	6.92E-29	515	515
MYH16	0.478223241	8.66E-31	6.92E-29	515	379
CIT	-0.477041718	1.26E-30	1.01E-28	515	515
KIAA0101	0.476508247	1.50E-30	1.19E-28	515	515
PTPRN	0.476338099	1.58E-30	1.25E-28	515	470
NMD3	0.476162071	1.67E-30	1.31E-28	515	515
STXBP1	-0.476053883	1.73E-30	1.36E-28	515	515
MFSD2B	0.475798273	1.88E-30	1.46E-28	515	515
CABLES1	-0.474644591	2.70E-30	2.10E-28	515	515
STEAP1	0.474052361	3.26E-30	2.53E-28	515	515
ADH1B	-0.474011909	3.30E-30	2.55E-28	515	509
ZWINT	0.47384615	3.48E-30	2.68E-28	515	515
ASPM	0.473824626	3.50E-30	2.68E-28	515	515
PTPRH	0.47374598	3.59E-30	2.74E-28	515	513
CGNL1	-0.473574728	3.79E-30	2.88E-28	515	515
UBA6	0.473304766	4.13E-30	3.13E-28	515	515
GUCA1A	0.473249879	4.20E-30	3.17E-28	515	423
AIM1L	0.473154043	4.33E-30	3.25E-28	515	514
AURKB	0.47293153	4.64E-30	3.48E-28	515	515
DRAM1	-0.472572507	5.20E-30	3.88E-28	515	515
SH2D5	0.472282507	5.69E-30	4.23E-28	515	461
PNPLA7	-0.472241307	5.77E-30	4.27E-28	515	515
SLC6A8	0.47217131	5.89E-30	4.35E-28	515	515
CAPN3	-0.471951905	6.31E-30	4.64E-28	515	515
POLQ	0.471559648	7.14E-30	5.23E-28	515	515
FSCN1	0.471518032	7.23E-30	5.28E-28	515	515
FRAT1	-0.471379054	7.56E-30	5.49E-28	515	515
PMM1	-0.47105604	8.36E-30	6.05E-28	515	515
UBE2S	0.470949864	8.64E-30	6.24E-28	515	515
GLT25D1	0.470679013	9.40E-30	6.76E-28	515	515
RNASE1	-0.470474264	1.00E-29	7.18E-28	515	515
WIF1	-0.470411225	1.02E-29	7.30E-28	515	502
CRYM	-0.469997796	1.16E-29	8.27E-28	515	512
CYP4Z2P	-0.469951158	1.18E-29	8.36E-28	515	383
STC1	0.469891256	1.20E-29	8.49E-28	515	515
SCAI	-0.469708804	1.27E-29	8.96E-28	515	515
RND3	0.469465451	1.37E-29	9.63E-28	515	515
MRPS25	-0.468784744	1.70E-29	1.19E-27	515	515
SLC25A42	-0.468539944	1.83E-29	1.27E-27	515	515
PAK2	0.467668319	2.40E-29	1.66E-27	515	515
RAB3B	0.467337315	2.65E-29	1.84E-27	515	439
SYNE1	-0.467113973	2.84E-29	1.96E-27	515	515
EMCN	-0.466861277	3.07E-29	2.11E-27	515	515
SGOL2	0.466133742	3.85E-29	2.63E-27	515	515
TNS4	0.466122404	3.86E-29	2.63E-27	515	515
VIPR1	-0.465589806	4.55E-29	3.09E-27	515	515
H2AFZ	0.465571008	4.57E-29	3.10E-27	515	515
DTL	0.465447958	4.75E-29	3.21E-27	515	515
NFIX	-0.465407708	4.81E-29	3.24E-27	515	515
GLS2	-0.46539645	4.83E-29	3.24E-27	515	514
HK2	0.464975756	5.49E-29	3.67E-27	515	515
PXMP4	-0.464779194	5.83E-29	3.88E-27	515	515
FAM72A	0.464725816	5.93E-29	3.94E-27	515	513
LHFPL3	-0.464050511	7.29E-29	4.82E-27	515	463
MTHFD2	0.46390845	7.61E-29	5.02E-27	515	515
KCP	0.46364165	8.25E-29	5.43E-27	515	514
RHOV	0.462587445	1.14E-28	7.46E-27	515	515
KCNJ11	-0.462264849	1.26E-28	8.18E-27	515	514
C5orf46	0.462262299	1.26E-28	8.18E-27	515	425
PLXNA2	-0.462218231	1.27E-28	8.26E-27	515	515
LRIG1	-0.462052638	1.34E-28	8.66E-27	515	515
KPNA4	0.461778752	1.45E-28	9.38E-27	515	515
PLAU	0.461257055	1.70E-28	1.10E-26	515	515
LOC100216001	0.461078213	1.80E-28	1.15E-26	515	406
GFRA1	-0.460751143	1.99E-28	1.27E-26	515	514
CENPN	0.460689672	2.02E-28	1.29E-26	515	515
CDT1	0.460575132	2.09E-28	1.33E-26	515	515
IQGAP3	0.460385809	2.22E-28	1.40E-26	515	515
WDR76	0.460283552	2.29E-28	1.44E-26	515	515
TXNDC11	-0.460000116	2.49E-28	1.57E-26	515	515
AP2M1	0.459816365	2.63E-28	1.65E-26	515	515
FCGRT	-0.459782924	2.66E-28	1.66E-26	515	515
CTSH	-0.459702673	2.72E-28	1.70E-26	515	515
ANGPTL4	0.459653923	2.76E-28	1.72E-26	515	515
TPM4	0.459343	3.04E-28	1.88E-26	515	515
ABCC6P2	-0.459251812	3.12E-28	1.92E-26	515	514
SPAG5	0.458729842	3.65E-28	2.24E-26	515	515
TENC1	-0.458644707	3.74E-28	2.30E-26	515	515
ST6GALNAC4	-0.458029448	4.50E-28	2.75E-26	515	515
CXCL17	-0.457888124	4.70E-28	2.86E-26	515	513
CLEC3B	-0.457758751	4.88E-28	2.97E-26	515	515
AK1	-0.457697236	4.97E-28	3.01E-26	515	515
OPA1	0.457606221	5.11E-28	3.09E-26	515	515
MMP14	0.457467187	5.33E-28	3.21E-26	515	515
TMEM158	0.457440649	5.37E-28	3.22E-26	515	515
NCAPD2	0.457430755	5.39E-28	3.22E-26	515	515
NUF2	0.457363745	5.49E-28	3.27E-26	515	515
GINS3	0.457360593	5.50E-28	3.27E-26	515	515
MBL1P	-0.45703119	6.07E-28	3.60E-26	515	510
VRK2	0.456780817	6.54E-28	3.86E-26	515	515
PFKFB4	0.456777874	6.55E-28	3.86E-26	515	515
FIGF	-0.456732621	6.63E-28	3.90E-26	515	508
PCDP1	-0.456628845	6.84E-28	4.01E-26	515	512
ATOH8	-0.456453046	7.21E-28	4.21E-26	515	515
GPR87	0.456347681	7.44E-28	4.34E-26	515	493
SMS	0.456192572	7.79E-28	4.53E-26	515	515
PPAPDC1A	0.456022377	8.20E-28	4.75E-26	515	501
PPFIBP2	-0.455840184	8.65E-28	5.00E-26	515	515
ZNF763	-0.45562436	9.23E-28	5.31E-26	515	515
BCAR3	0.455475888	9.64E-28	5.54E-26	515	515
RAP1GAP	-0.455467324	9.67E-28	5.54E-26	515	515
SCUBE2	-0.455051233	1.09E-27	6.25E-26	515	515
FAM82A1	-0.455003466	1.11E-27	6.32E-26	515	515
FAM125B	-0.454827499	1.17E-27	6.64E-26	515	515
GMPS	0.454812835	1.17E-27	6.65E-26	515	515
PBK	0.454686602	1.22E-27	6.88E-26	515	515
IGF2BP2	0.454562989	1.26E-27	7.10E-26	515	515
BRIP1	0.454562561	1.26E-27	7.10E-26	515	515
C12orf48	0.454477882	1.30E-27	7.26E-26	515	515
DSC2	0.454365789	1.34E-27	7.48E-26	515	515
SCNN1B	-0.453582569	1.69E-27	9.40E-26	515	515
AQP3	-0.45335379	1.81E-27	1.00E-25	515	515
ABHD14A	-0.453187805	1.90E-27	1.05E-25	515	515
PLIN5	-0.453154086	1.92E-27	1.06E-25	515	515
KIF18A	0.452834064	2.11E-27	1.16E-25	515	515
FBXO5	0.452342308	2.43E-27	1.34E-25	515	515
CD300LG	-0.451879559	2.79E-27	1.53E-25	515	433
DAAM2	-0.451697711	2.94E-27	1.61E-25	515	515
IL11	0.45160972	3.02E-27	1.64E-25	515	514
SERPINB5	0.451503117	3.11E-27	1.69E-25	515	489
MTHFD1L	0.451271542	3.33E-27	1.80E-25	515	515
LRRC27	-0.451190612	3.41E-27	1.84E-25	515	515
SLAMF9	0.451126184	3.48E-27	1.87E-25	515	507
LPL	-0.451073485	3.53E-27	1.90E-25	515	515
POC1A	0.450971052	3.64E-27	1.95E-25	515	515
LMNB2	0.450759292	3.87E-27	2.07E-25	515	515
ACADSB	-0.45067303	3.97E-27	2.12E-25	515	515
LOC644165	-0.450617343	4.04E-27	2.15E-25	515	513
SCGB3A2	-0.450352452	4.36E-27	2.31E-25	515	511
BRI3BP	0.450156802	4.62E-27	2.44E-25	515	515
KLK6	0.449968232	4.88E-27	2.57E-25	515	430
ALDH2	-0.449585857	5.45E-27	2.87E-25	515	515
UCK2	0.44955124	5.51E-27	2.89E-25	515	515
RGS20	0.449480162	5.62E-27	2.94E-25	515	506
FEN1	0.44924165	6.03E-27	3.15E-25	515	515
MST1P9	-0.449154344	6.18E-27	3.22E-25	515	514
IGF2BP3	0.448867564	6.72E-27	3.49E-25	515	515
CENPO	0.448633358	7.19E-27	3.72E-25	515	515
C1orf127	-0.448550735	7.37E-27	3.80E-25	515	508
NEK8	-0.448453622	7.58E-27	3.90E-25	515	515
MTL5	0.448166615	8.23E-27	4.23E-25	515	515
CCDC99	0.446830171	1.21E-26	6.21E-25	515	515
ACAT1	-0.446634905	1.28E-26	6.56E-25	515	515
SLC47A1	-0.446467426	1.35E-26	6.86E-25	515	515
TPBG	0.446455357	1.35E-26	6.87E-25	515	515
LRP2BP	-0.446114532	1.49E-26	7.56E-25	515	515
SCN4B	-0.445996412	1.54E-26	7.80E-25	515	515
SHOX2	0.445308858	1.88E-26	9.48E-25	515	503
E2F8	0.445027391	2.04E-26	1.03E-24	515	515
ELOVL6	0.444935074	2.09E-26	1.05E-24	515	515
CCL26	0.444895893	2.11E-26	1.06E-24	515	467
ZWILCH	0.444003384	2.73E-26	1.36E-24	515	515
C9orf140	0.443959647	2.76E-26	1.38E-24	515	515
INCENP	0.443915005	2.80E-26	1.39E-24	515	515
GPX8	0.443641141	3.03E-26	1.50E-24	515	515
CENPM	0.443594007	3.07E-26	1.52E-24	515	515
ATP1B2	-0.443369944	3.27E-26	1.61E-24	515	515
REV1	-0.443334625	3.30E-26	1.63E-24	515	515
C17orf53	0.443002367	3.63E-26	1.78E-24	515	515
ACTR3	0.4428146	3.83E-26	1.88E-24	515	515
CDCP1	0.442676711	3.99E-26	1.95E-24	515	515
FANCB	0.442567981	4.11E-26	2.00E-24	515	515
PSMD12	0.442391106	4.32E-26	2.10E-24	515	515
GRAMD2	-0.442159815	4.62E-26	2.24E-24	515	515
KCMF1	0.442100646	4.70E-26	2.27E-24	515	515
DBF4	0.441642716	5.35E-26	2.58E-24	515	515
HOPX	-0.441356537	5.80E-26	2.79E-24	515	515
RS1	-0.440921999	6.56E-26	3.15E-24	515	479
CDK2	0.440847897	6.70E-26	3.21E-24	515	515
GPI	0.44070984	6.96E-26	3.33E-24	515	515
MMP12	0.440564928	7.26E-26	3.46E-24	515	515
LMO3	-0.440511183	7.37E-26	3.51E-24	515	515
CCDC48	-0.440502996	7.38E-26	3.51E-24	515	515
BICD1	0.44044451	7.51E-26	3.56E-24	515	515
CENPH	0.440174335	8.10E-26	3.83E-24	515	515
THOC4	0.439662865	9.36E-26	4.41E-24	515	515
ABCA8	-0.439625903	9.46E-26	4.45E-24	515	513
SLC46A2	-0.43957522	9.59E-26	4.50E-24	515	515
CYB5A	-0.439400464	1.01E-25	4.72E-24	515	515
BZW1	0.439383881	1.01E-25	4.73E-24	515	515
KRT6B	0.439356759	1.02E-25	4.75E-24	515	461
AURKA	0.439349316	1.02E-25	4.75E-24	515	515
PUS10	-0.439339725	1.03E-25	4.75E-24	515	515
C5orf34	0.439004393	1.13E-25	5.21E-24	515	515
OVGP1	-0.438984916	1.13E-25	5.23E-24	515	515
RBPMS	-0.43852992	1.29E-25	5.93E-24	515	515
SLC26A5	-0.438514076	1.29E-25	5.94E-24	515	447
EPHX1	-0.438439504	1.32E-25	6.05E-24	515	515
C9orf30	0.438343351	1.36E-25	6.20E-24	515	515
XIRP1	0.437821909	1.57E-25	7.16E-24	515	509
GINS4	0.437690396	1.63E-25	7.42E-24	515	515
C8orf42	-0.437381155	1.78E-25	8.07E-24	515	515
VAMP2	-0.437150588	1.89E-25	8.59E-24	515	515
CCRN4L	0.437093101	1.93E-25	8.71E-24	515	515
GPN1	0.43670493	2.15E-25	9.68E-24	515	515
COL11A1	0.436656618	2.17E-25	9.79E-24	515	514
RUFY3	-0.436393975	2.34E-25	1.05E-23	515	515
TFG	0.436274564	2.42E-25	1.08E-23	515	515
FMO5	-0.436243983	2.44E-25	1.09E-23	515	515
CLIC6	-0.436100589	2.54E-25	1.13E-23	515	515
FAM184A	-0.435658001	2.87E-25	1.28E-23	515	515
AVL9	0.435582818	2.93E-25	1.30E-23	515	515
MLF1IP	0.435520599	2.98E-25	1.32E-23	515	515
SMOX	0.435485004	3.01E-25	1.33E-23	515	515
GNG7	-0.4353737	3.11E-25	1.37E-23	515	515
SPOCK1	0.435329977	3.15E-25	1.39E-23	515	515
PRDM16	-0.435268072	3.20E-25	1.41E-23	515	515
EME1	0.435148857	3.31E-25	1.45E-23	515	515
COL7A1	0.434690433	3.76E-25	1.64E-23	515	515
ITPKB	-0.434646458	3.80E-25	1.66E-23	515	515
LUZP6	0.434628198	3.82E-25	1.66E-23	515	515
IL11RA	-0.434618801	3.83E-25	1.67E-23	515	515
CCDC90B	0.434279351	4.21E-25	1.83E-23	515	515
SLCO4A1	0.434179654	4.33E-25	1.87E-23	515	515
LASS4	-0.433964621	4.59E-25	1.98E-23	515	515
SEMA4B	0.433768803	4.85E-25	2.09E-23	515	515
NOD1	-0.433597942	5.08E-25	2.19E-23	515	515
STK38L	0.433578496	5.11E-25	2.19E-23	515	515
HELLS	0.433293082	5.53E-25	2.37E-23	515	515
C1orf101	-0.433127239	5.79E-25	2.47E-23	515	511
RNASEH1	0.432929682	6.11E-25	2.61E-23	515	515
HMGN3	-0.432899061	6.16E-25	2.62E-23	515	515
TPPP	-0.432822858	6.30E-25	2.67E-23	515	515
LPPR1	-0.432536231	6.81E-25	2.88E-23	515	498
GRIA1	-0.432366542	7.14E-25	3.02E-23	515	482
ATP11A	-0.432007032	7.88E-25	3.32E-23	515	515
FHL2	0.431995523	7.90E-25	3.33E-23	515	515
CENPF	0.431977213	7.94E-25	3.34E-23	515	515
BEND6	0.431939508	8.03E-25	3.36E-23	515	515
NRBP1	0.431819037	8.30E-25	3.46E-23	515	515
LRRC36	-0.431818809	8.30E-25	3.46E-23	515	511
UBE2T	0.431700033	8.57E-25	3.57E-23	515	515
KIF20B	0.431685852	8.61E-25	3.58E-23	515	515
IGFBP3	0.431566666	8.89E-25	3.69E-23	515	515
PHACTR1	-0.431423203	9.25E-25	3.83E-23	515	515
UBTD1	-0.431356372	9.42E-25	3.89E-23	515	515
YKT6	0.431237238	9.73E-25	4.01E-23	515	515
PBXIP1	-0.43118219	9.88E-25	4.06E-23	515	515
LYAR	0.431118129	1.01E-24	4.13E-23	515	515
CAT	-0.430989468	1.04E-24	4.27E-23	515	515
RSPO2	-0.430908514	1.06E-24	4.35E-23	515	488
SCTR	-0.430813107	1.09E-24	4.46E-23	515	500
ZC3H7A	-0.430802686	1.10E-24	4.46E-23	515	515
RPS6KA2	-0.430702307	1.13E-24	4.58E-23	515	515
DAPK1	-0.430671377	1.14E-24	4.61E-23	515	515
SNRPA1	0.430631068	1.15E-24	4.65E-23	515	515
PEBP4	-0.43052373	1.18E-24	4.78E-23	515	504
PLCD3	0.430512966	1.19E-24	4.78E-23	515	515
TGFBI	0.430331813	1.25E-24	5.01E-23	515	515
XPNPEP1	0.430207527	1.29E-24	5.18E-23	515	515
LOC554202	0.430014811	1.36E-24	5.45E-23	515	456
PPP2R5A	-0.429901092	1.40E-24	5.61E-23	515	515
ADHFE1	-0.429875596	1.41E-24	5.63E-23	515	515
CDC27	0.429861709	1.42E-24	5.64E-23	515	515
NTSR1	0.429846261	1.42E-24	5.66E-23	515	438
MALL	-0.429837098	1.43E-24	5.66E-23	515	515
CCT5	0.429761807	1.46E-24	5.77E-23	515	515
TMEM132D	-0.429585857	1.53E-24	6.04E-23	515	452
VANGL1	0.429259218	1.67E-24	6.57E-23	515	515
PRICKLE4	-0.429258141	1.67E-24	6.57E-23	515	515
ERO1LB	-0.42892623	1.83E-24	7.18E-23	515	515
MAMDC2	-0.428536403	2.03E-24	7.97E-23	515	514
B3GALT2	-0.428451192	2.08E-24	8.14E-23	515	515
C15orf23	0.428297022	2.17E-24	8.46E-23	515	515
C7	-0.428292649	2.17E-24	8.46E-23	515	515
NAA50	0.42781345	2.47E-24	9.62E-23	515	515
ARL14	0.427791932	2.49E-24	9.66E-23	515	450
CA3	-0.427690854	2.56E-24	9.91E-23	515	514
GINS2	0.427627076	2.60E-24	1.01E-22	515	515
F11	-0.427452019	2.73E-24	1.05E-22	515	419
RHOF	0.427296233	2.85E-24	1.09E-22	515	515
KRT6C	0.427294888	2.85E-24	1.09E-22	515	429
CHRDL1	-0.427139723	2.97E-24	1.14E-22	515	514
ITGA9	-0.427012818	3.07E-24	1.18E-22	515	515
ARHGAP11B	0.426970323	3.11E-24	1.19E-22	515	513
MT1X	0.426690484	3.35E-24	1.28E-22	515	515
RGAG4	-0.426462375	3.56E-24	1.36E-22	515	515
CD276	0.426294089	3.73E-24	1.42E-22	515	515
MAOA	-0.426175116	3.85E-24	1.46E-22	515	515
ZNF554	-0.425440297	4.69E-24	1.78E-22	515	515
RSRC1	0.425270679	4.91E-24	1.86E-22	515	515
PLAUR	0.425244362	4.95E-24	1.87E-22	515	515
AP2A2	-0.425053771	5.21E-24	1.96E-22	515	515
WDHD1	0.424893517	5.44E-24	2.04E-22	515	515
STRAP	0.424523034	6.00E-24	2.25E-22	515	515
TWF1	0.42434589	6.30E-24	2.36E-22	515	515
PMAIP1	0.424339963	6.31E-24	2.36E-22	515	515
KRT6A	0.42427748	6.41E-24	2.39E-22	515	501
VDAC1	0.424235719	6.48E-24	2.41E-22	515	515
CFL1	0.424095289	6.73E-24	2.50E-22	515	515
NEIL3	0.424078449	6.76E-24	2.50E-22	515	515
PCSK2	-0.424077883	6.76E-24	2.50E-22	515	452
MOCS1	-0.424052192	6.81E-24	2.52E-22	515	515
SLC5A2	-0.42389458	7.10E-24	2.62E-22	515	409
GNAI3	0.423831892	7.22E-24	2.66E-22	515	515
SFTA1P	-0.423716724	7.45E-24	2.74E-22	515	513
FAM149A	-0.423604312	7.68E-24	2.82E-22	515	515
LDB1	-0.42328729	8.35E-24	3.06E-22	515	515
MDFI	0.423080021	8.83E-24	3.23E-22	515	515
SEC23A	0.422853422	9.38E-24	3.42E-22	515	515
MMD	0.422835628	9.42E-24	3.43E-22	515	515
TMEM108	-0.422792458	9.53E-24	3.46E-22	515	515
RAN	0.422768912	9.59E-24	3.48E-22	515	515
FAM111B	0.42268139	9.82E-24	3.56E-22	515	515
C12orf11	0.42262777	9.96E-24	3.60E-22	515	515
AHNAK2	0.422611643	1.00E-23	3.61E-22	515	515
RICH2	-0.422437736	1.05E-23	3.77E-22	515	515
TUBB	0.422380917	1.06E-23	3.82E-22	515	515
NEDD4L	-0.422162787	1.13E-23	4.04E-22	515	515
FAM162A	0.421612659	1.30E-23	4.67E-22	515	515
NPC2	-0.421509641	1.34E-23	4.79E-22	515	515
TMEM91	-0.421426181	1.37E-23	4.89E-22	515	515
MASTL	0.421268936	1.43E-23	5.09E-22	515	515
ZNF488	0.420973884	1.55E-23	5.50E-22	515	488
CMAS	0.420698057	1.66E-23	5.90E-22	515	515
RANBP1	0.420316157	1.84E-23	6.52E-22	515	515
NRAS	0.420299195	1.85E-23	6.53E-22	515	515
DNAJC9	0.420274413	1.86E-23	6.57E-22	515	515
STK33	-0.419961896	2.02E-23	7.12E-22	515	514
C7orf49	0.419950926	2.03E-23	7.13E-22	515	515
VMAC	-0.419910808	2.05E-23	7.19E-22	515	515
NAPSB	-0.419375074	2.36E-23	8.27E-22	515	515
NUP155	0.419200339	2.47E-23	8.64E-22	515	515
ACSM3	-0.419048067	2.57E-23	8.98E-22	515	515
GSG2	0.418794034	2.75E-23	9.58E-22	515	515
ALDH3A2	-0.418773947	2.76E-23	9.61E-22	515	515
C10orf32	-0.418574584	2.91E-23	1.01E-21	515	515
DMRTC1B	-0.417910192	3.46E-23	1.20E-21	515	486
ATP1A2	-0.41775587	3.61E-23	1.25E-21	515	506
PDLIM7	0.417625967	3.73E-23	1.29E-21	515	515
IL8	0.417581367	3.78E-23	1.30E-21	515	515
ZFP2	-0.417541035	3.82E-23	1.31E-21	515	515
FGF5	0.41747436	3.88E-23	1.34E-21	515	325
CHADL	-0.417425478	3.93E-23	1.35E-21	515	515
ADAM17	0.417334444	4.03E-23	1.38E-21	515	515
C1orf21	-0.417080136	4.30E-23	1.47E-21	515	515
PCDH7	0.417038561	4.35E-23	1.49E-21	515	515
CLEC4F	-0.417015687	4.38E-23	1.49E-21	515	477
ACTN1	0.416890488	4.52E-23	1.54E-21	515	515
SUOX	-0.416791007	4.64E-23	1.58E-21	515	515
CHCHD3	0.416327852	5.24E-23	1.78E-21	515	515
ANGEL2	-0.415997229	5.71E-23	1.93E-21	515	515
SEPT4	-0.415961423	5.76E-23	1.95E-21	515	515
SLC26A9	-0.415935675	5.80E-23	1.96E-21	515	514
C19orf40	0.415807962	6.00E-23	2.02E-21	515	515
MXD1	0.415745084	6.10E-23	2.05E-21	515	515
C7orf23	-0.415661742	6.23E-23	2.09E-21	515	515
GKN2	-0.415660468	6.23E-23	2.09E-21	515	453
IRX3	-0.415286789	6.87E-23	2.30E-21	515	515
TUBB3	0.414843632	7.71E-23	2.58E-21	515	515
CKS1B	0.414737995	7.92E-23	2.64E-21	515	515
CRTC1	-0.414583898	8.24E-23	2.75E-21	515	515
SP6	0.414469676	8.49E-23	2.82E-21	515	515
GFRA3	-0.414332088	8.80E-23	2.92E-21	515	514
TMEM171	0.41413563	9.26E-23	3.07E-21	515	504
GADD45G	-0.41411211	9.31E-23	3.08E-21	515	515
LNX2	-0.413898301	9.84E-23	3.25E-21	515	515
TMEM170B	-0.413840696	9.99E-23	3.29E-21	515	515
AHCYL2	-0.413837357	1.00E-22	3.29E-21	515	515
ACCS	-0.413670832	1.04E-22	3.43E-21	515	515
LOC283174	-0.413646225	1.05E-22	3.45E-21	515	515
SNX1	-0.413469936	1.10E-22	3.60E-21	515	515
RALGPS1	-0.413306558	1.15E-22	3.75E-21	515	515
PDLIM5	0.413118923	1.20E-22	3.93E-21	515	515
SLC39A14	0.412982064	1.25E-22	4.07E-21	515	515
CACNA1D	-0.412947503	1.26E-22	4.10E-21	515	514
TRIM59	0.412828778	1.30E-22	4.22E-21	515	515
TMED6	-0.412772765	1.32E-22	4.27E-21	515	512
SETDB2	-0.412730854	1.33E-22	4.31E-21	515	515
STC2	0.412604295	1.37E-22	4.45E-21	515	515
ADH1A	-0.412432233	1.44E-22	4.64E-21	515	453
FKBP4	0.412426023	1.44E-22	4.64E-21	515	515
HSD17B4	-0.412304687	1.48E-22	4.78E-21	515	515
C4BPA	-0.412253117	1.50E-22	4.83E-21	515	514
HSDL2	-0.412224835	1.52E-22	4.86E-21	515	515
TCP1	0.412129061	1.55E-22	4.98E-21	515	515
LOC145837	-0.412077994	1.57E-22	5.03E-21	515	508
GNRHR2	-0.41188865	1.65E-22	5.28E-21	515	515
PADI1	0.411737733	1.72E-22	5.47E-21	515	450
KLHDC1	-0.411693115	1.74E-22	5.53E-21	515	515
TSKU	0.411667599	1.75E-22	5.56E-21	515	515
ZNF259	0.41162339	1.77E-22	5.61E-21	515	515
ST6GALNAC6	-0.411607724	1.78E-22	5.62E-21	515	515
MT2A	0.411587347	1.79E-22	5.65E-21	515	515
ELMO1	-0.411445626	1.85E-22	5.85E-21	515	515
FLJ90757	-0.411343795	1.90E-22	5.99E-21	515	515
C1orf116	-0.41099904	2.08E-22	6.53E-21	515	515
LOC400794	-0.41089654	2.13E-22	6.70E-21	515	407
KIAA1324	-0.410607528	2.29E-22	7.20E-21	515	515
C2orf58	-0.410450828	2.39E-22	7.48E-21	515	506
CYFIP2	-0.410331152	2.46E-22	7.70E-21	515	515
H2AFX	0.410313274	2.47E-22	7.73E-21	515	515
ACOT7	0.410243882	2.52E-22	7.85E-21	515	515
TMEM150A	-0.409978064	2.69E-22	8.38E-21	515	515
C1QTNF7	-0.40997685	2.70E-22	8.38E-21	515	515
IRX5	-0.409910998	2.74E-22	8.51E-21	515	514
ADAMTS8	-0.409890887	2.76E-22	8.54E-21	515	514
DDX47	0.409612307	2.96E-22	9.15E-21	515	515
SLFNL1	-0.409093971	3.38E-22	1.04E-20	515	514
AXIN2	-0.409084803	3.38E-22	1.04E-20	515	515
XRCC2	0.408916239	3.53E-22	1.09E-20	515	515
ProSAPiP1	-0.408895712	3.55E-22	1.09E-20	515	515
ABCC4	-0.408706895	3.72E-22	1.14E-20	515	515
ZNF75D	-0.408691902	3.74E-22	1.15E-20	515	515
BLM	0.408684583	3.75E-22	1.15E-20	515	515
LSG1	0.408494514	3.93E-22	1.20E-20	515	515
FBLN5	-0.40822254	4.21E-22	1.29E-20	515	515
C1orf95	-0.408192766	4.24E-22	1.29E-20	515	491
C14orf34	0.408133241	4.31E-22	1.31E-20	515	387
PPM1G	0.408132791	4.31E-22	1.31E-20	515	515
C6orf150	0.40809126	4.35E-22	1.32E-20	515	515
SLC14A2	-0.407925397	4.54E-22	1.37E-20	515	434
DSCC1	0.407921183	4.55E-22	1.37E-20	515	515
C9orf152	-0.407688164	4.82E-22	1.46E-20	515	515
SFTA2	-0.407609247	4.92E-22	1.48E-20	515	514
C20orf56	-0.407583497	4.95E-22	1.49E-20	515	505
PRG4	-0.407255027	5.38E-22	1.62E-20	515	515
CKAP2	0.406917895	5.86E-22	1.76E-20	515	515
ROGDI	-0.406802929	6.03E-22	1.81E-20	515	515
WDR53	0.406695577	6.20E-22	1.85E-20	515	515
RPL39L	0.406685472	6.21E-22	1.86E-20	515	515
GINS1	0.406625051	6.31E-22	1.88E-20	515	515
C17orf108	-0.406412027	6.66E-22	1.98E-20	515	515
BZRAP1	-0.406362745	6.74E-22	2.01E-20	515	515
BCAT2	-0.406354384	6.76E-22	2.01E-20	515	515
LTC4S	-0.406280756	6.88E-22	2.04E-20	515	513
CCL7	0.406256008	6.93E-22	2.05E-20	515	485
INPP5K	-0.406232931	6.97E-22	2.06E-20	515	515
LMNB1	0.406178267	7.06E-22	2.09E-20	515	515
TARS	0.40609037	7.22E-22	2.13E-20	515	515
ARPC1A	0.406004089	7.38E-22	2.17E-20	515	515
ALS2CR8	-0.40591811	7.54E-22	2.22E-20	515	515
METTL7A	-0.40575699	7.85E-22	2.30E-20	515	515
PIGR	-0.405633488	8.10E-22	2.37E-20	515	515
C11orf92	-0.405621699	8.12E-22	2.38E-20	515	515
RAB10	0.405276119	8.86E-22	2.59E-20	515	515
FAM189A2	-0.40524086	8.94E-22	2.61E-20	515	515
ATP1B3	0.405157584	9.13E-22	2.66E-20	515	515
KIAA0090	0.405096313	9.27E-22	2.70E-20	515	515
C15orf59	-0.405062981	9.35E-22	2.72E-20	515	512
PSMD11	0.405018226	9.45E-22	2.74E-20	515	515
MRPS30	0.404771539	1.01E-21	2.91E-20	515	515
CAPZA1	0.404636909	1.04E-21	3.01E-20	515	515
CPAMD8	-0.404632373	1.04E-21	3.01E-20	515	515
SNTB1	-0.404610439	1.05E-21	3.02E-20	515	515
IL1R2	0.404533364	1.07E-21	3.07E-20	515	515
PEBP1	-0.40445475	1.09E-21	3.13E-20	515	515
CLK4	-0.404362417	1.11E-21	3.20E-20	515	515
NINJ2	-0.404004499	1.22E-21	3.49E-20	515	515
DDX17	-0.403900154	1.25E-21	3.58E-20	515	515
CYP4Z1	-0.403863639	1.26E-21	3.61E-20	515	431
CDH3	0.403855537	1.26E-21	3.61E-20	515	515
GPR98	-0.40381153	1.28E-21	3.65E-20	515	515
RHOC	0.40376356	1.29E-21	3.69E-20	515	515
FBXO32	0.403647831	1.33E-21	3.79E-20	515	515
TFCP2L1	-0.403588265	1.35E-21	3.84E-20	515	515
C4orf26	0.403549194	1.37E-21	3.87E-20	515	365
CHAF1B	0.403513267	1.38E-21	3.90E-20	515	515
STYK1	0.403356766	1.43E-21	4.05E-20	515	515
FANCD2	0.40316984	1.50E-21	4.24E-20	515	515
RALB	0.402929929	1.59E-21	4.49E-20	515	515
ORMDL3	-0.402889529	1.61E-21	4.53E-20	515	515
GGA2	-0.402839554	1.63E-21	4.58E-20	515	515
HPRT1	0.402728215	1.68E-21	4.70E-20	515	515
GPR160	-0.402568001	1.74E-21	4.89E-20	515	515
SFTPD	-0.402288636	1.87E-21	5.23E-20	515	515
PTTG1	0.402278768	1.87E-21	5.24E-20	515	515
ZNF44	-0.402252771	1.89E-21	5.27E-20	515	515
GALNT11	-0.402117897	1.95E-21	5.44E-20	515	515
ACSL5	-0.40211397	1.95E-21	5.44E-20	515	515
PDK1	0.402028613	1.99E-21	5.54E-20	515	515
PSMC3IP	0.401733275	2.15E-21	5.96E-20	515	515
DPYSL2	-0.401678542	2.18E-21	6.03E-20	515	515
HDHD2	-0.401566039	2.24E-21	6.19E-20	515	515
SPATS2L	0.401495232	2.28E-21	6.29E-20	515	515
ASAH1	-0.401389869	2.34E-21	6.45E-20	515	515
TRPA1	0.401280101	2.40E-21	6.62E-20	515	470
ZNF367	0.401272356	2.41E-21	6.62E-20	515	515
MUSTN1	-0.401267595	2.41E-21	6.62E-20	515	514
SLC20A1	0.401255435	2.42E-21	6.63E-20	515	515
HIGD1B	-0.401242337	2.42E-21	6.65E-20	515	515
ERGIC2	0.401229497	2.43E-21	6.66E-20	515	515
ALDH5A1	-0.401082581	2.52E-21	6.90E-20	515	515
SHROOM4	-0.400756466	2.73E-21	7.46E-20	515	515
SUGT1L1	-0.400743871	2.74E-21	7.48E-20	515	515
PPAT	0.400556383	2.87E-21	7.82E-20	515	515
SERPINE1	0.400514212	2.90E-21	7.89E-20	515	515
KRT80	0.400451543	2.95E-21	8.01E-20	515	515
TRIM68	-0.400398905	2.99E-21	8.10E-20	515	515
NEIL1	-0.400380991	3.00E-21	8.12E-20	515	515
CNTROB	-0.400300591	3.06E-21	8.28E-20	515	515
MND1	0.400168064	3.16E-21	8.54E-20	515	515
SEMA7A	0.400158522	3.17E-21	8.55E-20	515	515
C1QTNF6	0.400115208	3.20E-21	8.63E-20	515	515
TCTA	-0.40010166	3.21E-21	8.65E-20	515	515
C15orf41	0.39990281	3.38E-21	9.07E-20	515	515
RECQL	0.399777924	3.48E-21	9.34E-20	515	515
TRAIP	0.399748828	3.51E-21	9.39E-20	515	515
ZSWIM7	-0.399707932	3.54E-21	9.48E-20	515	515
NCRNA00092	-0.399446101	3.78E-21	1.01E-19	515	513
ADRA2A	-0.399404725	3.82E-21	1.02E-19	515	515
PLOD1	0.399401798	3.82E-21	1.02E-19	515	515
NIPAL4	0.399339113	3.88E-21	1.03E-19	515	508
RAET1L	0.399289871	3.93E-21	1.04E-19	515	253
CCT6A	0.399033139	4.18E-21	1.11E-19	515	515
ADAM12	0.39891632	4.30E-21	1.14E-19	515	515
NCALD	-0.398909914	4.31E-21	1.14E-19	515	515
ANKIB1	0.398768264	4.46E-21	1.18E-19	515	515
CTHRC1	0.398621076	4.63E-21	1.22E-19	515	515
MFSD2A	-0.398507547	4.76E-21	1.25E-19	515	515
B4GALT4	0.398242272	5.08E-21	1.34E-19	515	515
SPP1	0.39812166	5.23E-21	1.38E-19	515	515
CORO1C	0.398068576	5.30E-21	1.39E-19	515	515
TPM3	0.398028191	5.35E-21	1.40E-19	515	515
HMGA2	0.398012619	5.37E-21	1.41E-19	515	499
MDM4	-0.397748844	5.73E-21	1.50E-19	515	515
ACTL6A	0.397478045	6.12E-21	1.60E-19	515	515
LOC284837	-0.397098695	6.72E-21	1.75E-19	515	515
CYP20A1	-0.397083642	6.74E-21	1.76E-19	515	515
CLUL1	-0.396921181	7.02E-21	1.83E-19	515	507
ZBTB4	-0.396910852	7.03E-21	1.83E-19	515	515
ATP13A4	-0.396828201	7.18E-21	1.86E-19	515	510
SLC22A3	-0.396637025	7.52E-21	1.95E-19	515	515
LEFTY2	-0.396567054	7.65E-21	1.98E-19	515	493
IFT140	-0.39641707	7.93E-21	2.05E-19	515	515
SKP2	0.396069411	8.64E-21	2.23E-19	515	515
PRIM1	0.396066655	8.64E-21	2.23E-19	515	515
FBXW4	-0.396045101	8.69E-21	2.24E-19	515	515
PATL1	0.396030567	8.72E-21	2.24E-19	515	515
EIF4EBP1	0.395941571	8.91E-21	2.29E-19	515	515
FNDC3B	0.395781619	9.26E-21	2.38E-19	515	515
SLC7A8	-0.395651692	9.56E-21	2.45E-19	515	515
KANK1	-0.395316062	1.04E-20	2.65E-19	515	515
RHPN2	0.395268224	1.05E-20	2.68E-19	515	515
USHBP1	-0.395241176	1.06E-20	2.70E-19	515	515
BUB3	0.395209768	1.06E-20	2.71E-19	515	515
LOC441869	-0.395188268	1.07E-20	2.72E-19	515	515
SLC16A11	-0.395173135	1.07E-20	2.73E-19	515	515
FREM2	-0.395102376	1.09E-20	2.77E-19	515	513
ERLIN1	0.395042145	1.11E-20	2.81E-19	515	515
ZNF778	-0.395009243	1.12E-20	2.83E-19	515	515
MST1P2	-0.394995402	1.12E-20	2.84E-19	515	515
RAMP3	-0.394905377	1.15E-20	2.90E-19	515	515
KIAA0141	-0.394804765	1.17E-20	2.96E-19	515	515
NAA15	0.394692491	1.21E-20	3.04E-19	515	515
NUP37	0.394557904	1.25E-20	3.13E-19	515	515
HSD17B6	-0.394556845	1.25E-20	3.13E-19	515	515
POPDC3	0.394369032	1.30E-20	3.28E-19	515	469
SNX25	-0.394189502	1.36E-20	3.42E-19	515	515
EPHX2	-0.394168158	1.37E-20	3.43E-19	515	515
ARL6IP6	0.394155747	1.37E-20	3.44E-19	515	515
CD81	-0.393680213	1.54E-20	3.85E-19	515	515
LRRK2	-0.39362671	1.56E-20	3.90E-19	515	515
GJB4	0.393236437	1.72E-20	4.28E-19	515	452
TFAP2A	0.392940305	1.84E-20	4.59E-19	515	515
GPR97	0.39288121	1.87E-20	4.65E-19	515	514
RACGAP1P	0.392723006	1.94E-20	4.82E-19	515	478
FUCA2	0.392635374	1.98E-20	4.92E-19	515	515
PSRC1	0.392619415	1.99E-20	4.93E-19	515	515
WBP11	0.392186796	2.21E-20	5.46E-19	515	515
MYOZ1	-0.391953712	2.34E-20	5.77E-19	515	512
NUP205	0.391855577	2.39E-20	5.90E-19	515	515
NUDT1	0.391828477	2.41E-20	5.93E-19	515	515
C13orf34	0.391799883	2.42E-20	5.97E-19	515	515
EBNA1BP2	0.391727711	2.47E-20	6.06E-19	515	515
TNNT1	0.391699175	2.48E-20	6.10E-19	515	501
ENO1	0.391611895	2.54E-20	6.22E-19	515	515
SELP	-0.391463295	2.63E-20	6.44E-19	515	515
RBL1	0.391361209	2.69E-20	6.59E-19	515	515
BEST3	0.391273966	2.75E-20	6.72E-19	515	300
IL6R	-0.391196282	2.80E-20	6.84E-19	515	515
SORBS2	-0.390935173	2.98E-20	7.27E-19	515	515
GMPR	-0.390916505	2.99E-20	7.29E-19	515	515
R3HDM1	0.390818958	3.07E-20	7.45E-19	515	515
EFTUD2	0.390800522	3.08E-20	7.48E-19	515	515
EHBP1	0.390745576	3.12E-20	7.57E-19	515	515
MAPRE1	0.390669561	3.18E-20	7.70E-19	515	515
CADPS2	-0.390492902	3.31E-20	8.02E-19	515	515
KLHL5	0.390292774	3.48E-20	8.40E-19	515	515
RALA	0.390258664	3.50E-20	8.46E-19	515	515
BCAM	-0.390190444	3.56E-20	8.59E-19	515	515
EPT1	0.390107029	3.63E-20	8.75E-19	515	515
DDIT4	0.390033182	3.70E-20	8.90E-19	515	515
TMEM45A	0.390021175	3.71E-20	8.91E-19	515	515
ABAT	-0.390016253	3.71E-20	8.91E-19	515	515
FAM8A1	-0.39001275	3.72E-20	8.91E-19	515	515
ALOX15B	-0.38981845	3.89E-20	9.32E-19	515	515
FXYD1	-0.389717475	3.99E-20	9.53E-19	515	501
PKIB	0.389540679	4.16E-20	9.93E-19	515	515
CDC7	0.389337046	4.37E-20	1.04E-18	515	515
NDRG1	0.389298243	4.41E-20	1.05E-18	515	515
FOLR1	-0.389285485	4.42E-20	1.05E-18	515	514
RNASEH2A	0.389236133	4.47E-20	1.06E-18	515	515
ALG10	0.388836961	4.92E-20	1.17E-18	515	515
ARHGEF2	-0.388614861	5.18E-20	1.23E-18	515	515
KIF12	-0.388552779	5.26E-20	1.24E-18	515	512
CDH15	-0.388549944	5.26E-20	1.24E-18	515	512
B3GNT4	0.388396189	5.46E-20	1.29E-18	515	511
CCT4	0.388263378	5.63E-20	1.33E-18	515	515
VASP	0.388218964	5.69E-20	1.34E-18	515	515
AMFR	0.388140799	5.80E-20	1.37E-18	515	515
LIPK	0.388019644	5.97E-20	1.40E-18	515	215
MOSC2	-0.387899665	6.14E-20	1.44E-18	515	515
C18orf54	0.387792081	6.30E-20	1.48E-18	515	515
DNAJC27	-0.387697125	6.44E-20	1.51E-18	515	515
GGH	0.387655416	6.51E-20	1.52E-18	515	515
FAM107A	-0.387610357	6.57E-20	1.54E-18	515	515
SIRT3	-0.387401328	6.91E-20	1.61E-18	515	515
HABP2	-0.387353303	6.99E-20	1.63E-18	515	509
TLR5	-0.387332749	7.02E-20	1.64E-18	515	515
TMEM50B	-0.387188235	7.26E-20	1.69E-18	515	515
FAM183B	-0.386950446	7.68E-20	1.79E-18	515	439
CALCOCO1	-0.386895617	7.78E-20	1.81E-18	515	515
RCAN2	-0.386863828	7.84E-20	1.82E-18	515	515
TWIST1	0.386765722	8.03E-20	1.86E-18	515	511
SFXN1	0.386758714	8.04E-20	1.86E-18	515	515
SNED1	-0.386754358	8.05E-20	1.86E-18	515	515
IL1A	0.386509942	8.53E-20	1.97E-18	515	507
SH3GL1	0.386450434	8.65E-20	1.99E-18	515	515
ARL6IP1	0.386428677	8.69E-20	2.00E-18	515	515
TM4SF19	0.386356758	8.84E-20	2.03E-18	515	515
RQCD1	0.386054893	9.49E-20	2.18E-18	515	515
C1orf168	-0.38603609	9.53E-20	2.19E-18	515	491
EIF2AK2	0.385870022	9.91E-20	2.27E-18	515	515
SLC25A16	-0.385774422	1.01E-19	2.32E-18	515	515
GOLT1B	0.385697124	1.03E-19	2.36E-18	515	515
FRZB	-0.385666542	1.04E-19	2.37E-18	515	515
VSIG2	-0.385643294	1.05E-19	2.38E-18	515	512
KLHDC2	-0.38564224	1.05E-19	2.38E-18	515	515
PCYT1A	0.38539008	1.11E-19	2.53E-18	515	515
SENP2	0.385204839	1.16E-19	2.63E-18	515	515
CACNB1	-0.38520089	1.16E-19	2.63E-18	515	515
C17orf103	-0.384941285	1.23E-19	2.80E-18	515	515
GPR78	0.384874883	1.25E-19	2.84E-18	515	143
PSMD14	0.384673558	1.31E-19	2.97E-18	515	515
MRPL37	0.384651728	1.32E-19	2.98E-18	515	515
C12orf76	-0.384402833	1.40E-19	3.16E-18	515	515
WWP2	-0.384386224	1.40E-19	3.17E-18	515	515
LOC149620	-0.384216298	1.46E-19	3.29E-18	515	363
WBSCR17	-0.384076536	1.51E-19	3.40E-18	515	514
GPC6	0.383859691	1.59E-19	3.57E-18	515	515
ANKRD29	-0.38384359	1.59E-19	3.58E-18	515	514
A2M	-0.383465408	1.74E-19	3.90E-18	515	515
CBX7	-0.383452225	1.75E-19	3.91E-18	515	515
TUBB6	0.38343719	1.75E-19	3.92E-18	515	515
STX1A	0.383407937	1.76E-19	3.94E-18	515	515
ZCWPW2	-0.383157694	1.87E-19	4.18E-18	515	515
PLA2G10	-0.382729488	2.07E-19	4.61E-18	515	511
KCNK17	-0.382721301	2.07E-19	4.61E-18	515	510
AGXT2L2	-0.382590651	2.13E-19	4.75E-18	515	515
ALAD	-0.382579919	2.14E-19	4.76E-18	515	515
ISCU	-0.382532493	2.16E-19	4.80E-18	515	515
MCM7	0.382396685	2.23E-19	4.95E-18	515	515
EIF2S2	0.382380275	2.24E-19	4.96E-18	515	515
TNXB	-0.382205612	2.33E-19	5.16E-18	515	515
SASS6	0.382193656	2.34E-19	5.17E-18	515	515
FAM105A	-0.382174311	2.35E-19	5.19E-18	515	515
POLA2	0.381962283	2.47E-19	5.45E-18	515	515
MXD4	-0.381945017	2.48E-19	5.46E-18	515	515
JMJD7-PLA2G4B	-0.381915467	2.50E-19	5.49E-18	515	515
PGM3	0.381914793	2.50E-19	5.49E-18	515	515
YBX1	0.381896039	2.51E-19	5.51E-18	515	515
ACOX2	-0.381738539	2.60E-19	5.70E-18	515	515
FLNC	0.381701065	2.62E-19	5.75E-18	515	515
C20orf108	-0.381498266	2.75E-19	6.02E-18	515	515
KIAA0408	-0.38145107	2.78E-19	6.08E-18	515	390
FAM101A	0.381314534	2.87E-19	6.27E-18	515	512
MTUS1	-0.381230065	2.93E-19	6.38E-18	515	515
DENR	0.381180015	2.96E-19	6.45E-18	515	515
CDA	0.381116534	3.00E-19	6.54E-18	515	514
MYRIP	-0.381082338	3.03E-19	6.58E-18	515	514
PAICS	0.380983803	3.10E-19	6.73E-18	515	515
DARS	0.380938023	3.13E-19	6.79E-18	515	515
RANGRF	-0.380871646	3.18E-19	6.89E-18	515	515
AP1S3	0.380765943	3.26E-19	7.05E-18	515	515
GPRIN1	0.380533319	3.44E-19	7.43E-18	515	515
LOC541471	0.380252704	3.67E-19	7.92E-18	515	515
LRRC59	0.380176896	3.73E-19	8.05E-18	515	515
C22orf36	-0.380105511	3.79E-19	8.18E-18	515	515
NR0B2	-0.3800782	3.82E-19	8.22E-18	515	497
EZH2	0.380010482	3.88E-19	8.34E-18	515	515
E2F2	0.379998539	3.89E-19	8.35E-18	515	515
ATAD2	0.379940217	3.94E-19	8.46E-18	515	515
DARC	-0.379737679	4.13E-19	8.85E-18	515	513
GPC5	-0.379612765	4.25E-19	9.10E-18	515	489
ISM2	0.379467291	4.39E-19	9.40E-18	515	375
ZBTB16	-0.379418038	4.44E-19	9.50E-18	515	509
ATP8B3	0.37927199	4.59E-19	9.81E-18	515	515
KCTD5	0.379267383	4.60E-19	9.81E-18	515	515
SLC25A35	-0.379121043	4.76E-19	1.01E-17	515	515
ASAP1	0.378739424	5.19E-19	1.11E-17	515	515
N4BP2L2	-0.378647077	5.30E-19	1.13E-17	515	515
C20orf141	0.378542289	5.43E-19	1.15E-17	515	180
LOC100130093	-0.378390233	5.62E-19	1.19E-17	515	515
UBE2E3	0.378317623	5.72E-19	1.21E-17	515	515
ENAM	-0.378308256	5.73E-19	1.21E-17	515	470
RFC5	0.378305445	5.74E-19	1.21E-17	515	515
AP2S1	0.378246832	5.81E-19	1.23E-17	515	515
CDK5R1	0.37824377	5.82E-19	1.23E-17	515	515
SLC27A3	-0.378238095	5.82E-19	1.23E-17	515	515
TSC22D2	0.378015583	6.13E-19	1.29E-17	515	515
RGN	-0.377971607	6.19E-19	1.30E-17	515	514
C5	-0.377894489	6.30E-19	1.32E-17	515	515
DOK4	-0.377598689	6.74E-19	1.42E-17	515	515
YEATS2	0.377491349	6.91E-19	1.45E-17	515	515
RG9MTD3	-0.377382033	7.08E-19	1.48E-17	515	515
ECHDC2	-0.377380021	7.09E-19	1.48E-17	515	515
TP53INP1	-0.377295639	7.22E-19	1.51E-17	515	515
IGLON5	0.377249507	7.30E-19	1.52E-17	515	507
DONSON	0.37721198	7.36E-19	1.54E-17	515	515
SETD4	-0.377111985	7.53E-19	1.57E-17	515	515
CTPS	0.377067898	7.61E-19	1.58E-17	515	515
HOXA11	0.377040524	7.66E-19	1.59E-17	515	359
SPHAR	-0.376916841	7.88E-19	1.64E-17	515	515
LOX	0.376695654	8.28E-19	1.72E-17	515	515
PNP	0.376622121	8.42E-19	1.75E-17	515	515
CENPL	0.376563974	8.54E-19	1.77E-17	515	515
SIRT4	-0.376550947	8.56E-19	1.77E-17	515	515
IGFALS	-0.376523829	8.61E-19	1.78E-17	515	511
C18orf19	0.376415614	8.83E-19	1.82E-17	515	515
IL20RB	0.376243141	9.18E-19	1.89E-17	515	515
PAWR	0.376216547	9.24E-19	1.90E-17	515	515
EDNRB	-0.376053601	9.59E-19	1.97E-17	515	515
C12orf36	0.376043288	9.61E-19	1.98E-17	515	359
EMP2	-0.375951677	9.81E-19	2.02E-17	515	515
ATP13A3	0.375872231	9.99E-19	2.05E-17	515	515
BRCA2	0.375783068	1.02E-18	2.09E-17	515	515
PCMTD2	-0.375757747	1.03E-18	2.10E-17	515	515
MCM5	0.375629739	1.06E-18	2.16E-17	515	515
SMARCD3	-0.375568395	1.07E-18	2.19E-17	515	515
UBE2Z	0.375554782	1.07E-18	2.19E-17	515	515
C10orf55	0.375493216	1.09E-18	2.22E-17	515	510
SLC41A1	-0.375454607	1.10E-18	2.24E-17	515	515
EFHD2	0.375217934	1.16E-18	2.36E-17	515	515
HAUS2	0.374957236	1.23E-18	2.50E-17	515	515
CELF2	-0.374933758	1.24E-18	2.51E-17	515	515
KREMEN2	0.374665962	1.31E-18	2.66E-17	515	511
SYBU	-0.374480317	1.37E-18	2.78E-17	515	515
CPB2	-0.374397892	1.40E-18	2.83E-17	515	473
SULF1	0.374376045	1.40E-18	2.84E-17	515	515
PGM5	-0.374356552	1.41E-18	2.85E-17	515	515
DISP1	-0.374291444	1.43E-18	2.89E-17	515	515
SMC2	0.374250749	1.44E-18	2.91E-17	515	515
EPM2AIP1	-0.374096065	1.49E-18	3.01E-17	515	515
NCRNA00201	-0.373936702	1.55E-18	3.12E-17	515	515
ZNF491	-0.373768769	1.61E-18	3.23E-17	515	514
RIC3	-0.373541346	1.69E-18	3.40E-17	515	513
GDF10	-0.373538237	1.69E-18	3.40E-17	515	511
MYEOV	0.373458995	1.72E-18	3.46E-17	515	511
C3orf47	-0.373224693	1.82E-18	3.64E-17	515	515
TMTC3	0.372784728	2.01E-18	4.02E-17	515	515
PLA2G12B	-0.372585019	2.10E-18	4.20E-17	515	450
PRR15L	-0.372451473	2.16E-18	4.32E-17	515	515
OIT3	-0.372439509	2.17E-18	4.33E-17	515	498
C1orf88	-0.372360356	2.21E-18	4.40E-17	515	515
PTGDS	-0.372110183	2.33E-18	4.65E-17	515	515
ADA	0.372051359	2.37E-18	4.71E-17	515	515
C20orf24	0.372021007	2.38E-18	4.73E-17	515	515
C22orf32	-0.3718299	2.49E-18	4.94E-17	515	515
DNALI1	-0.371767891	2.52E-18	5.00E-17	515	515
SDHAP3	-0.37165711	2.58E-18	5.12E-17	515	515
C9orf96	-0.371635365	2.60E-18	5.14E-17	515	514
TNS1	-0.371578667	2.63E-18	5.20E-17	515	515
ANKLE2	0.371578057	2.63E-18	5.20E-17	515	515
C5orf45	-0.37134102	2.77E-18	5.47E-17	515	515
IGF2BP1	0.371148756	2.90E-18	5.71E-17	515	450
CLIC5	-0.370897063	3.06E-18	6.03E-17	515	515
KCNQ1	-0.370819899	3.12E-18	6.13E-17	515	515
PLD1	0.37067838	3.22E-18	6.32E-17	515	515
CCDC159	-0.370654317	3.23E-18	6.35E-17	515	515
NRXN3	-0.370639245	3.24E-18	6.36E-17	515	515
PAPL	0.370421912	3.41E-18	6.67E-17	515	334
RAB17	-0.370364466	3.45E-18	6.75E-17	515	515
AGPS	0.370286031	3.51E-18	6.86E-17	515	515
DUOX1	-0.370237968	3.55E-18	6.93E-17	515	515
RTCD1	0.370091468	3.67E-18	7.15E-17	515	515
DEXI	-0.37000221	3.74E-18	7.29E-17	515	515
GLCCI1	-0.36977041	3.94E-18	7.67E-17	515	515
CKS2	0.369750448	3.95E-18	7.70E-17	515	515
WDR43	0.369604802	4.08E-18	7.94E-17	515	515
IRX2	-0.369534032	4.15E-18	8.06E-17	515	514
DNAJB11	0.369333207	4.34E-18	8.42E-17	515	515
VDAC2	0.369264154	4.41E-18	8.54E-17	515	515
C9orf68	-0.369246829	4.42E-18	8.57E-17	515	515
ARID4A	-0.369064552	4.61E-18	8.91E-17	515	515
DCUN1D1	0.369014438	4.66E-18	9.00E-17	515	515
LOC92973	-0.368901691	4.77E-18	9.22E-17	515	511
NRIP2	-0.368866782	4.81E-18	9.28E-17	515	515
ADAM10	0.368811575	4.87E-18	9.39E-17	515	515
LOC283070	-0.368720829	4.97E-18	9.57E-17	515	515
NRM	0.368716134	4.97E-18	9.57E-17	515	515
PITX3	0.368653377	5.04E-18	9.70E-17	515	288
PRKAB1	-0.368590198	5.12E-18	9.82E-17	515	515
CHAF1A	0.368342307	5.40E-18	1.04E-16	515	515
KPNA1	0.368210738	5.56E-18	1.07E-16	515	515
MOBKL1B	0.36816217	5.62E-18	1.08E-16	515	515
DTYMK	0.368156824	5.63E-18	1.08E-16	515	515
PDZD2	-0.367980807	5.85E-18	1.12E-16	515	515
SULT1A2	-0.367899427	5.96E-18	1.14E-16	515	515
RPAIN	-0.367897002	5.96E-18	1.14E-16	515	515
TNPO3	0.367893038	5.97E-18	1.14E-16	515	515
FBP1	-0.367840426	6.04E-18	1.15E-16	515	515
SYT15	-0.367752891	6.16E-18	1.17E-16	515	515
ZMYND15	-0.367627657	6.33E-18	1.20E-16	515	515
CCL14	-0.367525835	6.47E-18	1.23E-16	515	514
KIAA0664P3	-0.367495814	6.52E-18	1.24E-16	515	515
HDAC2	0.367320191	6.77E-18	1.28E-16	515	515
GPR19	0.367253448	6.87E-18	1.30E-16	515	514
EIF2S1	0.367207791	6.94E-18	1.31E-16	515	515
DHRS12	-0.367102293	7.11E-18	1.34E-16	515	515
SORCS2	-0.36703102	7.22E-18	1.36E-16	515	515
C1orf112	0.366969323	7.32E-18	1.38E-16	515	515
TMEM229A	-0.366921772	7.39E-18	1.39E-16	515	338
TMEM8B	-0.366836267	7.53E-18	1.42E-16	515	515
USP27X	-0.366722492	7.73E-18	1.45E-16	515	515
ZNF564	-0.366691062	7.78E-18	1.46E-16	515	515
FLJ36031	0.366583908	7.97E-18	1.49E-16	515	515
GLOD5	-0.366480681	8.15E-18	1.53E-16	515	507
CPD	0.366452256	8.20E-18	1.54E-16	515	515
MYBPHL	-0.366416507	8.26E-18	1.55E-16	515	477
KL	-0.366341275	8.40E-18	1.57E-16	515	515
FRMD5	0.366292909	8.49E-18	1.59E-16	515	514
SCGB3A1	-0.366156656	8.75E-18	1.63E-16	515	512
YPEL1	-0.366130667	8.80E-18	1.64E-16	515	515
TBRG4	0.366063831	8.93E-18	1.66E-16	515	515
HEMK1	-0.365980687	9.09E-18	1.69E-16	515	515
TMPO	0.365963393	9.13E-18	1.70E-16	515	515
MEGF9	-0.365808284	9.44E-18	1.75E-16	515	515
IL17D	-0.365780339	9.50E-18	1.76E-16	515	511
GJB1	-0.365774656	9.51E-18	1.76E-16	515	507
RIPK2	0.365758647	9.55E-18	1.77E-16	515	515
STEAP2	0.365742915	9.58E-18	1.77E-16	515	515
MICAL3	0.365699702	9.67E-18	1.79E-16	515	515
EVPLL	-0.365430493	1.03E-17	1.90E-16	515	502
TGM5	0.365313554	1.05E-17	1.94E-16	515	373
INHBA	0.365244767	1.07E-17	1.97E-16	515	515
PGAM5	0.365221675	1.07E-17	1.98E-16	515	515
RAPGEF5	-0.365204538	1.08E-17	1.98E-16	515	515
RSAD1	-0.365164483	1.09E-17	2.00E-16	515	515
ERBB4	-0.365115467	1.10E-17	2.02E-16	515	506
DCUN1D5	0.365025025	1.12E-17	2.06E-16	515	515
C7orf70	0.364749412	1.19E-17	2.18E-16	515	515
LOC151009	-0.364725232	1.20E-17	2.19E-16	515	515
RBM5	-0.364657544	1.21E-17	2.22E-16	515	515
BCL10	0.364620343	1.22E-17	2.24E-16	515	515
OLA1	0.36458733	1.23E-17	2.25E-16	515	515
AASS	-0.364536869	1.25E-17	2.28E-16	515	515
SYNJ2	0.364487637	1.26E-17	2.30E-16	515	515
ABCE1	0.364275467	1.32E-17	2.41E-16	515	515
RGS5	-0.364263479	1.32E-17	2.41E-16	515	515
TMEM88	-0.364214201	1.34E-17	2.43E-16	515	515
SLC44A1	0.364168286	1.35E-17	2.46E-16	515	515
CCDC34	0.364118146	1.37E-17	2.48E-16	515	515
C5orf38	-0.364025379	1.39E-17	2.53E-16	515	512
MBOAT2	0.363981793	1.41E-17	2.55E-16	515	515
GTF2IRD2	-0.363864098	1.44E-17	2.62E-16	515	515
FGF23	0.363536913	1.55E-17	2.81E-16	515	182
FHL5	-0.363474153	1.57E-17	2.84E-16	515	515
HAT1	0.363106447	1.70E-17	3.08E-16	515	515
GTF2IRD2P1	-0.363043779	1.73E-17	3.11E-16	515	515
NPEPPS	0.362967272	1.76E-17	3.16E-16	515	515
DCAF8	-0.362964207	1.76E-17	3.16E-16	515	515
AGER	-0.362930074	1.77E-17	3.18E-16	515	515
NAMPT	0.362691173	1.86E-17	3.35E-16	515	515
RFC2	0.362662713	1.88E-17	3.37E-16	515	515
FAM3C	0.362638923	1.89E-17	3.38E-16	515	515
NUP62	0.362611987	1.90E-17	3.40E-16	515	515
MGP	-0.362596767	1.90E-17	3.41E-16	515	515
SEMA3A	0.36255909	1.92E-17	3.43E-16	515	515
PLAC9	-0.362470542	1.96E-17	3.49E-16	515	514
PYGL	0.362469317	1.96E-17	3.49E-16	515	515
SPOCD1	0.36244267	1.97E-17	3.51E-16	515	515
FBXO25	-0.362269377	2.04E-17	3.64E-16	515	515
LY6G5C	-0.362161251	2.09E-17	3.72E-16	515	515
COX6B2	0.362157634	2.09E-17	3.72E-16	515	492
SECISBP2	-0.362134465	2.10E-17	3.74E-16	515	515
IVD	-0.362118166	2.11E-17	3.75E-16	515	515
MOSC1	-0.362037478	2.15E-17	3.81E-16	515	515
PSME3	0.361985465	2.17E-17	3.85E-16	515	515
KRT19	0.361938165	2.19E-17	3.89E-16	515	515
EIF4A3	0.361880681	2.22E-17	3.93E-16	515	515
HSF2BP	0.361868349	2.23E-17	3.94E-16	515	515
C6orf41	-0.361789041	2.27E-17	4.00E-16	515	513
LDHD	-0.361724683	2.30E-17	4.06E-16	515	515
DYNLL1	0.36166594	2.33E-17	4.11E-16	515	515
CYP4V2	-0.361643245	2.34E-17	4.12E-16	515	515
SFTPA1	-0.361634705	2.34E-17	4.12E-16	515	514
C4A	-0.361634174	2.34E-17	4.12E-16	515	515
MT1H	0.361631947	2.34E-17	4.12E-16	515	467
NAB1	0.361496072	2.41E-17	4.24E-16	515	515
ADRB1	-0.36143723	2.45E-17	4.29E-16	515	508
AQP4	-0.361412316	2.46E-17	4.31E-16	515	509
PCDH20	-0.361411727	2.46E-17	4.31E-16	515	512
PLCH1	-0.361234055	2.55E-17	4.47E-16	515	515
TEF	-0.361165702	2.59E-17	4.53E-16	515	515
RFC3	0.361149232	2.60E-17	4.55E-16	515	515
HIF1A	0.361093559	2.63E-17	4.60E-16	515	515
YARS2	0.361082778	2.64E-17	4.60E-16	515	515
CEP68	-0.361076573	2.64E-17	4.61E-16	515	515
ADRA1A	-0.361067965	2.65E-17	4.61E-16	515	341
RPF2	0.361037439	2.67E-17	4.64E-16	515	515
SLC2A14	0.360998211	2.69E-17	4.67E-16	515	514
FRRS1	0.360956507	2.71E-17	4.71E-16	515	515
POLR3H	-0.360952306	2.71E-17	4.71E-16	515	515
ULBP2	0.36095006	2.72E-17	4.71E-16	515	515
MLYCD	-0.360921211	2.73E-17	4.73E-16	515	515
POLI	-0.360854368	2.77E-17	4.80E-16	515	515
MED11	-0.360823067	2.79E-17	4.83E-16	515	515
GTF3C3	0.360781985	2.82E-17	4.87E-16	515	515
NISCH	-0.360692643	2.87E-17	4.96E-16	515	515
C20orf20	0.360588458	2.94E-17	5.06E-16	515	515
RPE	0.36055773	2.96E-17	5.09E-16	515	515
PDK2	-0.360470346	3.01E-17	5.19E-16	515	515
TMEM185B	0.360443548	3.03E-17	5.21E-16	515	515
GNPNAT1	0.360430415	3.04E-17	5.22E-16	515	515
CNTN4	-0.360413966	3.05E-17	5.24E-16	515	515
LYPD5	0.360285881	3.13E-17	5.38E-16	515	515
CACNB4	-0.360268724	3.15E-17	5.39E-16	515	515
C5orf53	-0.3602399	3.16E-17	5.42E-16	515	515
PSCA	0.360226705	3.17E-17	5.43E-16	515	504
IGSF9B	-0.360194448	3.20E-17	5.46E-16	515	501
SPRED3	0.360193098	3.20E-17	5.46E-16	515	435
RAET1E	0.360103582	3.26E-17	5.56E-16	515	506
ZMAT1	-0.360015971	3.32E-17	5.66E-16	515	515
TEPP	-0.360009487	3.33E-17	5.67E-16	515	439
FAAH	-0.359995148	3.34E-17	5.68E-16	515	515
TUBG1	0.359689765	3.56E-17	6.06E-16	515	515
DKK1	0.359670603	3.58E-17	6.08E-16	515	510
ROBO2	-0.359638893	3.60E-17	6.12E-16	515	513
C17orf44	-0.359620579	3.62E-17	6.13E-16	515	515
TOPBP1	0.359590022	3.64E-17	6.17E-16	515	515
SDCCAG8	-0.359588422	3.64E-17	6.17E-16	515	515
ARHGEF17	-0.359539229	3.68E-17	6.23E-16	515	515
TSNARE1	-0.35952742	3.69E-17	6.24E-16	515	515
FAM114A1	0.359387523	3.80E-17	6.42E-16	515	515
KIF6	-0.359379446	3.81E-17	6.43E-16	515	509
ZNF385B	-0.3592804	3.89E-17	6.56E-16	515	513
ANXA2P2	0.359264637	3.90E-17	6.58E-16	515	515
PCP4L1	-0.359198091	3.96E-17	6.67E-16	515	514
FAM25A	0.358984342	4.14E-17	6.97E-16	515	104
ENTPD7	0.358963282	4.16E-17	7.00E-16	515	515
KLHDC8B	-0.358944352	4.18E-17	7.02E-16	515	515
C21orf2	-0.358925256	4.20E-17	7.04E-16	515	515
ITIH5	-0.358759711	4.35E-17	7.29E-16	515	515
MUC16	0.358675694	4.43E-17	7.42E-16	515	503
SLC25A4	-0.358551064	4.55E-17	7.61E-16	515	515
AGFG1	0.358511593	4.58E-17	7.67E-16	515	515
SETBP1	-0.358168223	4.93E-17	8.25E-16	515	515
ESAM	-0.357902149	5.22E-17	8.72E-16	515	515
PLIN2	0.357889963	5.24E-17	8.73E-16	515	515
CSTF2	0.357884268	5.24E-17	8.74E-16	515	515
UBE2MP1	0.357725196	5.42E-17	9.03E-16	515	515
SACM1L	-0.357711142	5.44E-17	9.05E-16	515	515
SPARCL1	-0.357519623	5.67E-17	9.42E-16	515	515
CSE1L	0.357388412	5.83E-17	9.68E-16	515	515
GAS2L3	0.357378598	5.84E-17	9.69E-16	515	514
CYYR1	-0.357363102	5.86E-17	9.72E-16	515	515
ASPH	0.357258002	5.99E-17	9.93E-16	515	515
RORB	-0.357231467	6.02E-17	9.98E-16	515	492
DNAJC28	-0.357111372	6.18E-17	1.02E-15	515	515
PSMA5	0.357034444	6.28E-17	1.04E-15	515	515
MRPS35	0.357019229	6.30E-17	1.04E-15	515	515
FRS3	-0.356880788	6.49E-17	1.07E-15	515	515
CD1E	-0.356834508	6.55E-17	1.08E-15	515	510
ALDH6A1	-0.35677036	6.64E-17	1.09E-15	515	515
ZFAND2A	0.356591885	6.90E-17	1.14E-15	515	515
FXR1	0.356470123	7.08E-17	1.17E-15	515	515
VTA1	0.356388653	7.21E-17	1.18E-15	515	515
BCL11A	-0.356334178	7.29E-17	1.20E-15	515	515
SLAIN1	-0.356255387	7.41E-17	1.22E-15	515	515
LTA4H	-0.356048636	7.74E-17	1.27E-15	515	515
CADM1	-0.356007488	7.81E-17	1.28E-15	515	515
GBE1	0.355946537	7.91E-17	1.30E-15	515	515
KIT	-0.355925927	7.95E-17	1.30E-15	515	515
HCCS	0.355865901	8.05E-17	1.32E-15	515	515
SEC61G	0.35583753	8.10E-17	1.32E-15	515	515
ANXA2	0.35583508	8.10E-17	1.32E-15	515	515
SERPINB7	0.355766743	8.22E-17	1.34E-15	515	399
FAM131C	0.355597723	8.52E-17	1.39E-15	515	455
SFTPA2	-0.355579732	8.55E-17	1.39E-15	515	515
CHKA	-0.355552335	8.60E-17	1.40E-15	515	515
ASPA	-0.355549635	8.61E-17	1.40E-15	515	492
TEAD4	0.355480957	8.73E-17	1.42E-15	515	515
USP14	0.355463969	8.76E-17	1.42E-15	515	515
KCNK5	-0.355442127	8.80E-17	1.43E-15	515	515
EZH1	-0.355408017	8.87E-17	1.44E-15	515	515
LARGE	-0.355336585	9.00E-17	1.46E-15	515	515
PSG3	0.355298786	9.08E-17	1.47E-15	515	138
CMTM1	0.355254955	9.16E-17	1.48E-15	515	515
CDK6	0.355232556	9.20E-17	1.49E-15	515	515
FYTTD1	0.355184927	9.30E-17	1.50E-15	515	515
GPSM2	0.355129005	9.41E-17	1.52E-15	515	515
SLC9A7	0.355105038	9.45E-17	1.52E-15	515	515
SDPR	-0.355104935	9.45E-17	1.52E-15	515	515
PSMB2	0.355089241	9.49E-17	1.52E-15	515	515
CD40LG	-0.355087766	9.49E-17	1.52E-15	515	514
CLDN2	-0.354991533	9.68E-17	1.55E-15	515	515
C6orf167	0.354908668	9.85E-17	1.58E-15	515	515
DKC1	0.354905896	9.86E-17	1.58E-15	515	515
ZNF19	-0.354843739	9.99E-17	1.60E-15	515	515
CXorf50B	-0.354801202	1.01E-16	1.61E-15	515	506
ICAM4	-0.354738294	1.02E-16	1.63E-15	515	515
PDCD10	0.354645653	1.04E-16	1.66E-15	515	515
CCDC58	0.354601516	1.05E-16	1.68E-15	515	515
LOC80054	-0.354596841	1.05E-16	1.68E-15	515	515
MRPL47	0.354582323	1.06E-16	1.68E-15	515	515
UCHL3	0.354570306	1.06E-16	1.69E-15	515	515
ATL3	0.354549498	1.06E-16	1.69E-15	515	515
ZBED3	-0.354502265	1.07E-16	1.71E-15	515	514
SLC38A7	0.354459074	1.08E-16	1.72E-15	515	515
MCHR1	0.35439778	1.10E-16	1.74E-15	515	509
XPC	-0.354379243	1.10E-16	1.75E-15	515	515
FANCG	0.354242371	1.13E-16	1.80E-15	515	515
C8orf84	-0.354197242	1.14E-16	1.81E-15	515	515
AGAP5	-0.354123677	1.16E-16	1.84E-15	515	515
DUSP22	-0.35406801	1.18E-16	1.86E-15	515	515
MYOC	-0.354046607	1.18E-16	1.87E-15	515	398
SNX22	-0.354034196	1.18E-16	1.87E-15	515	515
TNFAIP6	0.354022433	1.19E-16	1.87E-15	515	515
GRIN2D	0.354019432	1.19E-16	1.87E-15	515	515
SEMA3C	0.353945087	1.21E-16	1.90E-15	515	515
FGF11	0.353775761	1.25E-16	1.97E-15	515	515
CYP2R1	-0.353735118	1.26E-16	1.98E-15	515	515
UNG	0.353689367	1.27E-16	2.00E-15	515	515
SNAI1	0.353579924	1.30E-16	2.05E-15	515	515
NGEF	0.353545588	1.31E-16	2.06E-15	515	515
MSX2	0.353498801	1.33E-16	2.08E-15	515	512
KRT17	0.353269877	1.39E-16	2.18E-15	515	515
LOC100128191	0.353253943	1.40E-16	2.18E-15	515	515
TSTD1	-0.35312232	1.44E-16	2.24E-15	515	515
SLC13A5	0.35308299	1.45E-16	2.26E-15	515	447
B3GNT3	0.353035526	1.46E-16	2.28E-15	515	515
LOC100131551	0.353023881	1.46E-16	2.29E-15	515	427
PTPN13	-0.352958208	1.49E-16	2.32E-15	515	515
MEGF11	-0.352944689	1.49E-16	2.32E-15	515	498
SUV39H1	0.352854259	1.52E-16	2.36E-15	515	515
ZNF33B	-0.352842138	1.52E-16	2.37E-15	515	515
IKZF4	-0.352779233	1.54E-16	2.40E-15	515	515
CCNF	0.352756656	1.55E-16	2.41E-15	515	515
POLE2	0.352693582	1.57E-16	2.44E-15	515	515
PSMD1	0.352653479	1.58E-16	2.45E-15	515	515
PRPF40A	0.352644518	1.59E-16	2.46E-15	515	515
FBXO38	-0.352632016	1.59E-16	2.46E-15	515	515
IFNE	0.352623157	1.59E-16	2.46E-15	515	332
PSMC2	0.352604598	1.60E-16	2.47E-15	515	515
MTMR2	0.352515904	1.63E-16	2.52E-15	515	515
PLOD3	0.352488216	1.64E-16	2.53E-15	515	515
TOMM40	0.352480094	1.64E-16	2.53E-15	515	515
CST3	-0.352351229	1.69E-16	2.60E-15	515	515
DNTTIP2	0.352268354	1.72E-16	2.64E-15	515	515
SMNDC1	0.352266127	1.72E-16	2.64E-15	515	515
RARS	0.352202542	1.74E-16	2.67E-15	515	515
SRPX2	0.352004244	1.81E-16	2.79E-15	515	515
RXRG	-0.351822849	1.88E-16	2.89E-15	515	473
ANKRD6	-0.351775818	1.90E-16	2.92E-15	515	515
DUSP5	0.35177057	1.90E-16	2.92E-15	515	515
NFATC3	-0.351737366	1.92E-16	2.94E-15	515	515
DUSP14	0.35161675	1.97E-16	3.01E-15	515	515
RDM1	0.351398391	2.06E-16	3.15E-15	515	501
GNA14	-0.351338639	2.08E-16	3.18E-15	515	515
SCAPER	-0.351188323	2.15E-16	3.28E-15	515	515
COL6A6	-0.351153842	2.17E-16	3.30E-15	515	510
PNMA2	-0.351092249	2.19E-16	3.34E-15	515	515
SCN7A	-0.350989475	2.24E-16	3.41E-15	515	514
KRT8	0.350938776	2.26E-16	3.45E-15	515	515
C11orf61	-0.350898728	2.28E-16	3.47E-15	515	515
CCDC57	-0.350872714	2.30E-16	3.49E-15	515	515
ARHGEF15	-0.350825374	2.32E-16	3.52E-15	515	515
C1QL1	0.350684504	2.39E-16	3.62E-15	515	487
SLC5A9	-0.350597557	2.43E-16	3.69E-15	515	510
MTBP	0.350578154	2.44E-16	3.70E-15	515	515
PTPRE	-0.350516124	2.47E-16	3.74E-15	515	515
SLC35E2	-0.350504337	2.48E-16	3.75E-15	515	515
PGCP	-0.350488246	2.49E-16	3.76E-15	515	515
MAPK10	-0.350430805	2.52E-16	3.80E-15	515	515
PPP1R12B	-0.350410155	2.53E-16	3.82E-15	515	515
GGT3P	-0.350402493	2.53E-16	3.82E-15	515	515
VRK1	0.350275535	2.60E-16	3.92E-15	515	515
TTL	0.350269981	2.60E-16	3.92E-15	515	515
FAM83A	0.350266578	2.60E-16	3.92E-15	515	515
NUP54	0.350152591	2.67E-16	4.01E-15	515	515
CITED2	-0.350059772	2.72E-16	4.08E-15	515	515
CLSTN1	0.349834032	2.85E-16	4.28E-15	515	515
ACTG1	0.349793849	2.87E-16	4.31E-15	515	515
PIP5KL1	-0.349766626	2.89E-16	4.33E-15	515	515
TAC4	-0.349600856	2.99E-16	4.48E-15	515	411
RC3H1	-0.349550253	3.02E-16	4.52E-15	515	515
RNF180	-0.349396924	3.12E-16	4.67E-15	515	515
NR3C2	-0.349389379	3.12E-16	4.67E-15	515	515
DLEC1	-0.349358153	3.14E-16	4.70E-15	515	514
NUP210L	-0.34934208	3.15E-16	4.71E-15	515	481
CPA4	0.349296883	3.18E-16	4.75E-15	515	438
FTSJ1	0.349266711	3.20E-16	4.77E-15	515	515
GGT6	-0.349226156	3.23E-16	4.81E-15	515	509
CLEC14A	-0.349212442	3.24E-16	4.82E-15	515	515
KIAA1609	0.349033045	3.36E-16	5.00E-15	515	515
TCF21	-0.349025119	3.37E-16	5.00E-15	515	514
SFRS5	-0.348931185	3.43E-16	5.10E-15	515	515
C3orf26	0.348854093	3.49E-16	5.18E-15	515	515
PITX1	0.348837366	3.50E-16	5.19E-15	515	510
DTNBP1	-0.34880548	3.52E-16	5.22E-15	515	515
PPID	0.348795489	3.53E-16	5.23E-15	515	515
DACT2	-0.348660323	3.63E-16	5.37E-15	515	505
SSX2IP	0.34860291	3.67E-16	5.43E-15	515	515
HES2	0.348538013	3.72E-16	5.50E-15	515	514
CPEB3	-0.348414518	3.82E-16	5.64E-15	515	515
TRIM15	0.348364895	3.86E-16	5.69E-15	515	393
PPFIBP1	0.348232662	3.97E-16	5.85E-15	515	515
HOXA13	0.348227881	3.97E-16	5.85E-15	515	218
PSMC4	0.348099298	4.08E-16	6.00E-15	515	515
GCLC	0.348067841	4.10E-16	6.03E-15	515	515
NUAK2	-0.348045367	4.12E-16	6.06E-15	515	515
CDH26	-0.348017796	4.15E-16	6.09E-15	515	514
C3orf18	-0.347934843	4.22E-16	6.19E-15	515	515
FOXA2	-0.347925912	4.22E-16	6.19E-15	515	513
CLCN1	0.347873614	4.27E-16	6.26E-15	515	397
C2orf67	-0.347854133	4.29E-16	6.28E-15	515	515
ZNF540	-0.347788844	4.35E-16	6.36E-15	515	515
NCS1	0.347723557	4.40E-16	6.44E-15	515	515
PRSS3	0.347630238	4.49E-16	6.56E-15	515	502
UBE3C	0.347471741	4.64E-16	6.77E-15	515	515
SGSH	-0.347436306	4.67E-16	6.82E-15	515	515
FAM13B	-0.347325115	4.78E-16	6.97E-15	515	515
C6orf182	0.347127032	4.98E-16	7.25E-15	515	515
ELK1	0.347120701	4.98E-16	7.26E-15	515	515
B4GALT1	0.347008843	5.10E-16	7.42E-15	515	515
TES	0.346940925	5.17E-16	7.52E-15	515	515
C21orf45	0.346888754	5.23E-16	7.59E-15	515	515
SLC2A5	0.346874334	5.24E-16	7.61E-15	515	515
TOM1L2	-0.346832088	5.29E-16	7.67E-15	515	515
RECQL4	0.346778182	5.35E-16	7.75E-15	515	515
TLE2	-0.34677577	5.35E-16	7.75E-15	515	515
PIF1	0.346727878	5.40E-16	7.82E-15	515	515
TMOD3	0.346545803	5.61E-16	8.11E-15	515	515
ARPC2	0.346538426	5.62E-16	8.12E-15	515	515
LRRC56	-0.346440572	5.73E-16	8.28E-15	515	515
RHOU	-0.346408422	5.77E-16	8.32E-15	515	515
WDFY4	-0.346404573	5.77E-16	8.33E-15	515	515
SPAG4	0.346364793	5.82E-16	8.39E-15	515	515
KIAA1328	-0.346340121	5.85E-16	8.42E-15	515	515
SLC6A10P	0.346248621	5.96E-16	8.58E-15	515	487
GOLGA6L10	-0.346237674	5.97E-16	8.59E-15	515	515
DNAJB4	0.346189631	6.03E-16	8.67E-15	515	515
COPS8	0.345886231	6.42E-16	9.22E-15	515	515
TFEB	-0.34586722	6.44E-16	9.25E-15	515	515
HSD17B13	-0.345789313	6.55E-16	9.39E-15	515	514
PLA2G6	-0.345776384	6.56E-16	9.41E-15	515	515
KIAA1949	0.345683	6.69E-16	9.58E-15	515	515
DSP	0.345400109	7.09E-16	1.01E-14	515	515
GPR44	-0.34539815	7.09E-16	1.01E-14	515	511
CLU	-0.345384127	7.11E-16	1.02E-14	515	515
SNF8	0.34530745	7.22E-16	1.03E-14	515	515
SLC2A3	0.345279232	7.27E-16	1.04E-14	515	515
C15orf50	-0.345234556	7.33E-16	1.05E-14	515	291
TSPAN7	-0.345082115	7.56E-16	1.08E-14	515	515
PTGES3	0.345081449	7.56E-16	1.08E-14	515	515
C11orf52	-0.345013998	7.67E-16	1.09E-14	515	515
GNA12	0.344967236	7.74E-16	1.10E-14	515	515
ZBED5	-0.344918625	7.82E-16	1.11E-14	515	515
FRMD6	0.344883352	7.88E-16	1.12E-14	515	515
C9orf100	0.344789861	8.03E-16	1.14E-14	515	515
SCLT1	0.34478241	8.04E-16	1.14E-14	515	515
COL4A3	-0.344747705	8.10E-16	1.15E-14	515	513
TIMELESS	0.344700641	8.17E-16	1.16E-14	515	515
PLEKHH2	-0.344680626	8.21E-16	1.16E-14	515	515
APBB1	-0.34461536	8.32E-16	1.18E-14	515	515
WDR62	0.344524147	8.47E-16	1.20E-14	515	515
YWHAZ	0.344486709	8.54E-16	1.21E-14	515	515
PPOX	-0.344460988	8.58E-16	1.21E-14	515	515
OTC	-0.34444501	8.61E-16	1.21E-14	515	240
GPR1	0.344413717	8.67E-16	1.22E-14	515	499
VPS33A	0.344407374	8.68E-16	1.22E-14	515	515
CARHSP1	0.344383271	8.72E-16	1.23E-14	515	515
FAM83B	0.34435413	8.77E-16	1.23E-14	515	459
SIDT2	-0.344328188	8.82E-16	1.24E-14	515	515
YPEL3	-0.344302063	8.86E-16	1.24E-14	515	515
RAB40B	-0.344281724	8.90E-16	1.25E-14	515	515
LSM12	0.344267761	8.93E-16	1.25E-14	515	515
RAD54B	0.344247842	8.96E-16	1.26E-14	515	515
CEBPA	-0.344187747	9.07E-16	1.27E-14	515	515
C3orf59	0.34418277	9.08E-16	1.27E-14	515	515
PGS1	-0.344133346	9.17E-16	1.28E-14	515	515
INPP5J	-0.344075925	9.28E-16	1.30E-14	515	515
ZNF750	-0.344053058	9.32E-16	1.30E-14	515	515
PDIK1L	-0.344033102	9.36E-16	1.31E-14	515	515
ARRB2	-0.344025606	9.38E-16	1.31E-14	515	515
ZNF33A	-0.343959267	9.50E-16	1.32E-14	515	515
C9orf9	-0.343930566	9.56E-16	1.33E-14	515	515
SNX8	0.343906649	9.61E-16	1.34E-14	515	515
C20orf197	-0.343869735	9.68E-16	1.35E-14	515	504
VEGFC	0.343858565	9.70E-16	1.35E-14	515	515
CEP70	-0.343719924	9.98E-16	1.38E-14	515	515
DPH1	-0.343707029	1.00E-15	1.39E-14	515	515
GAP43	0.343554145	1.03E-15	1.43E-14	515	469
FAM150B	-0.343532675	1.04E-15	1.44E-14	515	497
EIF4EBP3	-0.343458029	1.05E-15	1.46E-14	515	515
SLC6A17	0.343417264	1.06E-15	1.47E-14	515	493
IKZF5	-0.343221622	1.10E-15	1.53E-14	515	515
ZNF441	-0.343200411	1.11E-15	1.53E-14	515	515
WFDC12	-0.343081998	1.14E-15	1.57E-14	515	353
PDE7B	-0.343054187	1.14E-15	1.57E-14	515	515
TMEM117	0.342986876	1.16E-15	1.60E-14	515	515
PRR15	0.342931449	1.17E-15	1.61E-14	515	513
SLC1A2	-0.342924086	1.17E-15	1.61E-14	515	515
NECAB3	-0.342900249	1.18E-15	1.62E-14	515	515
MAP3K3	-0.342878905	1.18E-15	1.63E-14	515	515
SNRPD1	0.342828423	1.19E-15	1.64E-14	515	515
TUBA4A	0.342750751	1.21E-15	1.67E-14	515	515
COX4I2	-0.342712626	1.22E-15	1.68E-14	515	515
ANXA2P1	0.342588291	1.25E-15	1.72E-14	515	515
ELF5	-0.34252289	1.27E-15	1.74E-14	515	506
SAMD8	0.342349647	1.32E-15	1.80E-14	515	515
AMY2B	-0.342325279	1.32E-15	1.81E-14	515	515
ENTPD3	-0.34213342	1.37E-15	1.88E-14	515	515
NETO1	0.342129051	1.38E-15	1.88E-14	515	466
IL23A	0.342069748	1.39E-15	1.90E-14	515	515
C1orf198	-0.342051523	1.40E-15	1.91E-14	515	515
EPB41L5	-0.341957733	1.42E-15	1.94E-14	515	515
RGL2	-0.341887463	1.44E-15	1.97E-14	515	515
PION	-0.341776967	1.48E-15	2.01E-14	515	515
MRPS22	0.341706674	1.50E-15	2.04E-14	515	515
ZNF546	-0.341619149	1.52E-15	2.07E-14	515	515
TTYH3	0.341475704	1.57E-15	2.13E-14	515	515
LHX5	0.341418852	1.59E-15	2.16E-14	515	240
C6orf64	-0.341381581	1.60E-15	2.17E-14	515	515
ERRFI1	0.341376805	1.60E-15	2.17E-14	515	515
TMEM130	-0.341313796	1.62E-15	2.20E-14	515	513
EIF4H	0.341216168	1.65E-15	2.24E-14	515	515
PGM1	0.341172236	1.67E-15	2.26E-14	515	515
FHIT	-0.3410737	1.70E-15	2.30E-14	515	515
ALPL	-0.341053577	1.71E-15	2.31E-14	515	515
RAC1	0.340953523	1.74E-15	2.35E-14	515	515
TERF2IP	-0.340861975	1.78E-15	2.40E-14	515	515
SFTPC	-0.340833429	1.79E-15	2.41E-14	515	510
B3GALNT1	0.340636708	1.86E-15	2.50E-14	515	515
PNCK	0.340584285	1.88E-15	2.53E-14	515	472
AKAP1	-0.340521155	1.90E-15	2.56E-14	515	515
MFAP4	-0.340451868	1.93E-15	2.59E-14	515	515
MMP11	0.34042268	1.94E-15	2.61E-14	515	515
OPHN1	-0.340343544	1.97E-15	2.65E-14	515	515
AHSG	0.340290531	1.99E-15	2.67E-14	515	267
NOSTRIN	-0.340273958	2.00E-15	2.68E-14	515	515
TCF19	0.340229679	2.02E-15	2.70E-14	515	515
WDR67	0.340094634	2.07E-15	2.77E-14	515	515
WFDC2	-0.340018942	2.10E-15	2.81E-14	515	515
IL33	-0.339927413	2.14E-15	2.86E-14	515	515
PGPEP1	-0.339906684	2.15E-15	2.87E-14	515	515
COL12A1	0.339896983	2.15E-15	2.88E-14	515	515
PYCR2	-0.339890774	2.16E-15	2.88E-14	515	515
LOC284023	-0.339833583	2.18E-15	2.91E-14	515	515
ANO9	-0.339802597	2.20E-15	2.93E-14	515	515
CYP4A11	-0.339788555	2.20E-15	2.93E-14	515	317
AMT	-0.339756364	2.22E-15	2.95E-14	515	515
ENOPH1	0.339752711	2.22E-15	2.95E-14	515	515
C10orf68	-0.339742872	2.22E-15	2.95E-14	515	505
CYBRD1	-0.33971079	2.24E-15	2.97E-14	515	515
ZNF185	0.339708631	2.24E-15	2.97E-14	515	515
LOC284900	-0.339658408	2.26E-15	3.00E-14	515	515
NCRNA00152	0.339417094	2.37E-15	3.14E-14	515	515
SARM1	-0.339394438	2.38E-15	3.16E-14	515	515
C3orf62	-0.339255943	2.45E-15	3.24E-14	515	515
GGT7	-0.339254729	2.45E-15	3.24E-14	515	515
DUS4L	0.339234219	2.46E-15	3.25E-14	515	515
CKAP4	0.339194672	2.48E-15	3.27E-14	515	515
KIAA0319L	-0.33919453	2.48E-15	3.27E-14	515	515
ACAD8	-0.339194454	2.48E-15	3.27E-14	515	515
LOC100302401	0.339189021	2.48E-15	3.27E-14	515	515
GKAP1	-0.339147538	2.50E-15	3.30E-14	515	515
TMEM132C	-0.339143474	2.50E-15	3.30E-14	515	408
LIFR	-0.339106533	2.52E-15	3.32E-14	515	515
SMAD6	-0.339089266	2.53E-15	3.33E-14	515	515
KDELC2	0.339082971	2.53E-15	3.33E-14	515	515
ZYX	0.33906053	2.55E-15	3.35E-14	515	515
RAMP2	-0.338984843	2.58E-15	3.39E-14	515	515
ZBTB3	-0.338918678	2.62E-15	3.44E-14	515	515
CYCS	0.338758206	2.70E-15	3.55E-14	515	515
MESP1	-0.338706796	2.73E-15	3.58E-14	515	515
C15orf17	-0.338688288	2.74E-15	3.59E-14	515	515
HLA-DMA	-0.338656548	2.76E-15	3.61E-14	515	515
ORM2	-0.338639405	2.77E-15	3.62E-14	515	488
C10orf76	-0.338565292	2.81E-15	3.67E-14	515	515
TNRC6C	-0.33854758	2.82E-15	3.68E-14	515	515
SFXN2	-0.338537063	2.83E-15	3.69E-14	515	515
SGSM2	-0.338484178	2.86E-15	3.73E-14	515	515
PENK	-0.338436044	2.88E-15	3.76E-14	515	497
SLC22A23	-0.338419148	2.89E-15	3.77E-14	515	515
CD1C	-0.338299745	2.96E-15	3.86E-14	515	515
DPYS	-0.338281636	2.97E-15	3.87E-14	515	471
GNA13	0.338239408	3.00E-15	3.90E-14	515	515
PLEKHM3	-0.338174138	3.04E-15	3.95E-14	515	515
PHYHD1	-0.338161771	3.04E-15	3.95E-14	515	515
GPR37L1	0.338137862	3.06E-15	3.97E-14	515	492
SLC25A27	-0.338118767	3.07E-15	3.98E-14	515	515
ASAP3	-0.33802495	3.13E-15	4.06E-14	515	515
DLX3	-0.337931412	3.19E-15	4.13E-14	515	503
FOSL2	0.337923986	3.19E-15	4.13E-14	515	515
BACH1	0.337876604	3.22E-15	4.17E-14	515	515
PNMA1	0.337835489	3.25E-15	4.20E-14	515	515
WDR6	-0.337779343	3.29E-15	4.24E-14	515	515
TSPYL2	-0.337769476	3.29E-15	4.25E-14	515	515
EFNA3	0.337749963	3.30E-15	4.26E-14	515	515
ZNF541	-0.337707616	3.33E-15	4.30E-14	515	512
GOLGA2B	-0.337563857	3.43E-15	4.42E-14	515	515
RAD18	0.337530866	3.45E-15	4.44E-14	515	515
LMF1	-0.33751613	3.46E-15	4.45E-14	515	515
TRIM52	-0.33738824	3.55E-15	4.57E-14	515	515
LOC399815	0.337349059	3.58E-15	4.60E-14	515	509
ORM1	-0.337302247	3.61E-15	4.64E-14	515	510
C20orf132	-0.337295449	3.62E-15	4.64E-14	515	515
UBA2	0.337194586	3.69E-15	4.73E-14	515	515
AMIGO1	-0.337081789	3.77E-15	4.84E-14	515	515
THRA	-0.337074852	3.78E-15	4.84E-14	515	515
L1CAM	0.337046772	3.80E-15	4.86E-14	515	513
P2RX2	-0.337019296	3.82E-15	4.89E-14	515	431
KNTC1	0.336799174	3.99E-15	5.10E-14	515	515
C2	-0.336668007	4.09E-15	5.23E-14	515	515
RFWD3	0.336619704	4.13E-15	5.28E-14	515	515
ECE2	0.336592962	4.16E-15	5.30E-14	515	515
ABCA10	-0.336583797	4.16E-15	5.31E-14	515	511
EPB41L4A	-0.336459844	4.27E-15	5.44E-14	515	515
TMEM38B	0.336199543	4.49E-15	5.72E-14	515	515
GOLGA6L9	-0.336082186	4.60E-15	5.85E-14	515	515
RILP	-0.336002777	4.67E-15	5.94E-14	515	515
AVEN	0.335986171	4.68E-15	5.96E-14	515	515
BARD1	0.335942104	4.72E-15	6.00E-14	515	515
FAM46C	-0.335926368	4.74E-15	6.02E-14	515	515
C8orf34	-0.335919871	4.75E-15	6.02E-14	515	505
CNST	-0.335857971	4.80E-15	6.09E-14	515	515
EREG	0.335767941	4.89E-15	6.20E-14	515	512
WNT4	-0.335763715	4.89E-15	6.20E-14	515	515
ID4	-0.335626288	5.03E-15	6.36E-14	515	515
GPRASP1	-0.335594845	5.06E-15	6.40E-14	515	515
RPL13AP17	-0.335583144	5.07E-15	6.41E-14	515	399
PRPF4	0.335556215	5.10E-15	6.44E-14	515	515
CHRNA2	-0.335552411	5.10E-15	6.44E-14	515	296
ARFGAP2	-0.335447002	5.21E-15	6.57E-14	515	515
C16orf59	0.335306909	5.35E-15	6.75E-14	515	515
NCK1	0.335214574	5.45E-15	6.87E-14	515	515
SH3BGRL2	-0.335169056	5.50E-15	6.93E-14	515	515
C2orf40	-0.3351147	5.56E-15	7.00E-14	515	479
ZNF76	-0.335069172	5.61E-15	7.06E-14	515	515
POSTN	0.335066792	5.61E-15	7.06E-14	515	515
SLCO4C1	-0.335047581	5.63E-15	7.08E-14	515	515
BMP1	0.335038351	5.64E-15	7.09E-14	515	515
UBE2F	0.335021061	5.66E-15	7.11E-14	515	515
CHST11	0.334998026	5.69E-15	7.13E-14	515	515
LRRC1	0.334854263	5.85E-15	7.33E-14	515	515
SECISBP2L	-0.334853924	5.85E-15	7.33E-14	515	515
DUOXA1	-0.334848283	5.86E-15	7.33E-14	515	512
PHKB	-0.33477813	5.94E-15	7.43E-14	515	515
KCNK3	-0.3346716	6.07E-15	7.58E-14	515	515
TRIM7	0.334668465	6.07E-15	7.58E-14	515	515
C13orf29	0.334650347	6.09E-15	7.60E-14	515	515
ARHGEF19	-0.334637449	6.11E-15	7.62E-14	515	515
SLC13A2	-0.33463457	6.11E-15	7.62E-14	515	380
CYP4A22	-0.334557868	6.20E-15	7.73E-14	515	186
CCDC66	-0.334541367	6.22E-15	7.75E-14	515	515
CD34	-0.334483215	6.29E-15	7.83E-14	515	515
ARV1	-0.33445774	6.33E-15	7.87E-14	515	515
HPSE2	-0.334393157	6.41E-15	7.96E-14	515	403
HOXA11AS	0.334368999	6.44E-15	8.00E-14	515	314
BBS1	-0.334130456	6.74E-15	8.37E-14	515	515
CDHR3	-0.334062578	6.83E-15	8.48E-14	515	515
KRT27	-0.334021876	6.89E-15	8.54E-14	515	360
UNC45B	-0.333952334	6.98E-15	8.65E-14	515	491
FGFR2	-0.333937082	7.00E-15	8.68E-14	515	515
LRFN4	0.333846935	7.13E-15	8.82E-14	515	515
PLSCR1	0.333838599	7.14E-15	8.83E-14	515	515
NEDD9	-0.33380884	7.18E-15	8.88E-14	515	515
SLC15A4	0.333679348	7.37E-15	9.10E-14	515	515
KIF3C	0.333656034	7.40E-15	9.14E-14	515	515
CYP2A6	-0.333544058	7.56E-15	9.33E-14	515	418
FHOD3	0.333193137	8.10E-15	9.99E-14	515	515
DCXR	-0.333153171	8.16E-15	1.01E-13	515	515
KIF24	0.3331349	8.19E-15	1.01E-13	515	515
RALGPS2	0.333035017	8.36E-15	1.03E-13	515	515
KLHDC9	-0.33288914	8.60E-15	1.06E-13	515	513
SYT2	-0.332863885	8.64E-15	1.06E-13	515	515
RHCG	0.332851922	8.66E-15	1.06E-13	515	432
TXNRD2	-0.332728874	8.87E-15	1.09E-13	515	515
MECOM	-0.332727148	8.87E-15	1.09E-13	515	515
CTSL1	0.332674656	8.96E-15	1.10E-13	515	515
COL5A2	0.332671606	8.97E-15	1.10E-13	515	515
JPH4	-0.332589517	9.11E-15	1.12E-13	515	513
CCDC152	-0.332540241	9.20E-15	1.13E-13	515	514
TFRC	0.332532454	9.21E-15	1.13E-13	515	515
KIAA0495	-0.332518763	9.24E-15	1.13E-13	515	515
BMP5	-0.332450457	9.36E-15	1.14E-13	515	508
NUBP1	-0.332333983	9.58E-15	1.17E-13	515	515
MAP2K1	0.33231779	9.61E-15	1.17E-13	515	515
CAP1	0.33227773	9.68E-15	1.18E-13	515	515
CCT7	0.332277035	9.68E-15	1.18E-13	515	515
TMEM189	0.332261543	9.71E-15	1.18E-13	515	515
MSH6	0.332253679	9.73E-15	1.18E-13	515	515
ZNF709	-0.332187805	9.85E-15	1.20E-13	515	515
SIGIRR	-0.332164165	9.90E-15	1.20E-13	515	515
IER5L	0.332096299	1.00E-14	1.22E-13	515	515
SRGAP1	0.332051002	1.01E-14	1.23E-13	515	515
TTC28	-0.332035156	1.02E-14	1.23E-13	515	515
TRIM13	-0.331982644	1.03E-14	1.24E-13	515	515
EIF2C2	0.331882131	1.05E-14	1.27E-13	515	515
TMLHE	0.3317305	1.08E-14	1.30E-13	515	515
ZC3H15	0.331710673	1.08E-14	1.31E-13	515	515
TUBB1	-0.331606591	1.10E-14	1.33E-13	515	515
RNF4	0.33160245	1.10E-14	1.34E-13	515	515
MGC16275	-0.331569287	1.11E-14	1.34E-13	515	515
PFN2	0.33151744	1.12E-14	1.36E-13	515	515
MYH1	-0.33151184	1.12E-14	1.36E-13	515	301
BRIX1	0.331442412	1.14E-14	1.37E-13	515	515
GPR180	0.331399391	1.15E-14	1.38E-13	515	515
POT1	0.331386702	1.15E-14	1.39E-13	515	515
C13orf37	0.33137511	1.15E-14	1.39E-13	515	515
GAL	0.331329425	1.16E-14	1.40E-13	515	435
MYH2	-0.331294095	1.17E-14	1.41E-13	515	333
PCDH15	-0.331270725	1.18E-14	1.41E-13	515	400
CCDC46	-0.331269007	1.18E-14	1.41E-13	515	515
PAIP2B	-0.331159121	1.20E-14	1.44E-13	515	515
C6orf218	0.331108341	1.22E-14	1.46E-13	515	250
CDK8	0.331070631	1.22E-14	1.47E-13	515	515
TREML3	0.331046841	1.23E-14	1.47E-13	515	488
GPIHBP1	-0.330980264	1.25E-14	1.49E-13	515	515
C17orf68	-0.330973877	1.25E-14	1.49E-13	515	515
CES8	-0.330832819	1.28E-14	1.53E-13	515	515
MALAT1	-0.330676433	1.32E-14	1.58E-13	515	515
AP2A1	0.330576119	1.35E-14	1.61E-13	515	515
NXF1	-0.330462565	1.38E-14	1.64E-13	515	515
TUBGCP6	-0.330446222	1.38E-14	1.65E-13	515	515
SLC14A1	-0.330348786	1.41E-14	1.68E-13	515	515
THBS2	0.330280787	1.43E-14	1.70E-13	515	515
ALG3	0.330245445	1.44E-14	1.71E-13	515	515
ATAD3C	-0.330205377	1.45E-14	1.72E-13	515	515
S100A16	0.330196523	1.45E-14	1.72E-13	515	515
GNB1	0.330112431	1.47E-14	1.75E-13	515	515
JPH1	-0.330110417	1.47E-14	1.75E-13	515	515
LOC150622	-0.33009112	1.48E-14	1.76E-13	515	365
SH3TC2	0.330051488	1.49E-14	1.77E-13	515	513
ZDHHC1	-0.329992858	1.51E-14	1.79E-13	515	515
MRPL3	0.329937524	1.52E-14	1.81E-13	515	515
RAB35	0.329911573	1.53E-14	1.81E-13	515	515
CEBPD	-0.329903879	1.53E-14	1.82E-13	515	515
SLC25A23	-0.329853417	1.55E-14	1.83E-13	515	515
TSSC1	0.329830623	1.56E-14	1.84E-13	515	515
SEMA3G	-0.329667954	1.60E-14	1.90E-13	515	515
SGSM1	-0.329630654	1.62E-14	1.91E-13	515	515
ACTR2	0.32959436	1.63E-14	1.92E-13	515	515
LRRN4	-0.329510848	1.65E-14	1.95E-13	515	515
A4GALT	0.329507298	1.66E-14	1.95E-13	515	515
GMNN	0.329497826	1.66E-14	1.95E-13	515	515
FAM22A	-0.329483557	1.66E-14	1.96E-13	515	515
IRF2BP2	-0.329451873	1.67E-14	1.97E-13	515	515
RAET1G	0.329357083	1.70E-14	2.00E-13	515	506
ADAMTS20	0.329298646	1.72E-14	2.03E-13	515	221
TTF2	0.329261089	1.74E-14	2.04E-13	515	515
RPP25	0.329231178	1.75E-14	2.05E-13	515	515
MAGEA3	0.329218658	1.75E-14	2.05E-13	515	273
COBLL1	-0.32897259	1.83E-14	2.15E-13	515	515
POP1	0.328804521	1.89E-14	2.22E-13	515	515
HEXDC	-0.328682597	1.94E-14	2.27E-13	515	515
ADAMTS4	0.328655202	1.95E-14	2.28E-13	515	515
KIAA2022	-0.328580303	1.98E-14	2.32E-13	515	509
NUDT7	-0.328576476	1.98E-14	2.32E-13	515	515
NCRNA00173	-0.328573363	1.98E-14	2.32E-13	515	494
MGRN1	-0.328425288	2.04E-14	2.38E-13	515	515
TMEM194A	0.328421753	2.04E-14	2.38E-13	515	515
MTMR10	-0.328388867	2.05E-14	2.39E-13	515	515
AKR1B15	0.328379544	2.06E-14	2.40E-13	515	381
VOPP1	0.328334124	2.07E-14	2.42E-13	515	515
ADCY9	-0.328292047	2.09E-14	2.44E-13	515	515
RASGRP2	-0.328250895	2.11E-14	2.45E-13	515	515
GJB5	0.328209365	2.12E-14	2.47E-13	515	488
ARAP1	-0.328173162	2.14E-14	2.49E-13	515	515
TEX15	0.328072863	2.18E-14	2.53E-13	515	336
GPM6B	-0.328002983	2.21E-14	2.57E-13	515	515
INCA1	-0.327983515	2.22E-14	2.57E-13	515	515
CCDC101	-0.327975307	2.22E-14	2.58E-13	515	515
RASL11A	-0.327872304	2.27E-14	2.63E-13	515	515
MUSK	-0.327839459	2.28E-14	2.64E-13	515	398
RSPO1	-0.327735449	2.33E-14	2.69E-13	515	488
MMP24	-0.327639575	2.37E-14	2.74E-13	515	515
C9orf91	-0.327615254	2.38E-14	2.75E-13	515	515
PLEKHB1	-0.327611301	2.38E-14	2.75E-13	515	515
E2F1	0.327589354	2.39E-14	2.76E-13	515	515
CATSPER1	0.327564928	2.40E-14	2.77E-13	515	507
PLEKHG6	0.327533825	2.42E-14	2.79E-13	515	515
ZFP3	-0.327513667	2.43E-14	2.80E-13	515	515
SBSN	0.327425238	2.47E-14	2.84E-13	515	424
RBL2	-0.327392318	2.48E-14	2.86E-13	515	515
EFCAB2	-0.327369757	2.49E-14	2.87E-13	515	515
PRODH	-0.327361744	2.50E-14	2.87E-13	515	515
LRIT3	-0.32733198	2.51E-14	2.89E-13	515	497
POFUT1	0.327298888	2.53E-14	2.91E-13	515	515
SEPP1	-0.327286002	2.53E-14	2.91E-13	515	515
CYP4X1	-0.327230258	2.56E-14	2.94E-13	515	515
UPK1B	0.32718303	2.58E-14	2.97E-13	515	388
RIMS2	0.32716773	2.59E-14	2.97E-13	515	418
ACRV1	0.327164894	2.59E-14	2.97E-13	515	381
CLDN12	0.327130888	2.61E-14	2.99E-13	515	515
SLC43A1	-0.326986261	2.68E-14	3.07E-13	515	515
IL17RE	-0.32692464	2.72E-14	3.11E-13	515	515
TRIM50	-0.32681076	2.78E-14	3.17E-13	515	434
PYROXD2	-0.326788895	2.79E-14	3.18E-13	515	515
SFRS9	0.326703248	2.83E-14	3.23E-13	515	515
RRM2B	-0.326700742	2.83E-14	3.23E-13	515	515
CROCCL2	-0.3266825	2.84E-14	3.24E-13	515	515
RBM28	0.326598863	2.89E-14	3.29E-13	515	515
CGB8	0.326568117	2.91E-14	3.31E-13	515	167
ZFYVE20	-0.32646674	2.96E-14	3.37E-13	515	515
COPB2	0.32639455	3.00E-14	3.42E-13	515	515
SENP5	0.326391981	3.01E-14	3.42E-13	515	515
PIK3IP1	-0.32633865	3.04E-14	3.45E-13	515	515
PLA2G3	-0.326330579	3.04E-14	3.46E-13	515	475
PRR16	0.326308387	3.05E-14	3.47E-13	515	515
GPRC5C	-0.326263971	3.08E-14	3.50E-13	515	515
RAD23B	0.326243722	3.09E-14	3.51E-13	515	515
MAGEA6	0.326076864	3.19E-14	3.62E-13	515	290
ISY1	0.326070514	3.20E-14	3.62E-13	515	515
SCNN1G	-0.326038721	3.21E-14	3.64E-13	515	515
APOH	-0.325681609	3.44E-14	3.89E-13	515	485
GPD2	0.32558861	3.50E-14	3.96E-13	515	515
MARCKS	0.325546974	3.53E-14	3.99E-13	515	515
SLC4A1AP	0.325478065	3.58E-14	4.04E-13	515	515
PRX	-0.325371496	3.65E-14	4.12E-13	515	515
ITGAV	0.325366123	3.65E-14	4.12E-13	515	515
HOMER1	0.325304181	3.70E-14	4.17E-13	515	515
ICAM5	-0.325239524	3.74E-14	4.22E-13	515	514
C1orf152	-0.325203047	3.77E-14	4.24E-13	515	514
LOC80154	-0.325146408	3.81E-14	4.29E-13	515	515
ESRP2	-0.325135609	3.82E-14	4.29E-13	515	515
DCLRE1B	0.325106931	3.84E-14	4.32E-13	515	515
GBX2	0.324990758	3.92E-14	4.41E-13	515	295
FADD	0.324904749	3.99E-14	4.48E-13	515	515
TMEM173	-0.324890019	4.00E-14	4.49E-13	515	515
GLA	0.324875695	4.01E-14	4.50E-13	515	515
POC1B	0.324778962	4.08E-14	4.58E-13	515	515
C1orf69	-0.324729603	4.12E-14	4.62E-13	515	515
FLJ45244	-0.324714145	4.13E-14	4.63E-13	515	515
GPC4	-0.324709969	4.14E-14	4.63E-13	515	515
PSMA2	0.324700767	4.14E-14	4.64E-13	515	515
CERKL	-0.324677419	4.16E-14	4.65E-13	515	515
DNASE1L3	-0.324632446	4.20E-14	4.69E-13	515	502
G2E3	0.32460663	4.22E-14	4.71E-13	515	515
LEPRE1	0.32449453	4.31E-14	4.81E-13	515	515
FCER1A	-0.324468111	4.33E-14	4.83E-13	515	511
OR1F1	0.324448807	4.35E-14	4.85E-13	515	142
EPOR	-0.324345675	4.43E-14	4.94E-13	515	515
DHX36	0.324332864	4.44E-14	4.95E-13	515	515
LUC7L3	-0.324315622	4.46E-14	4.96E-13	515	515
LRRN3	-0.324284179	4.48E-14	4.99E-13	515	514
ANGPTL5	-0.324218096	4.54E-14	5.05E-13	515	413
SLC34A2	-0.32416804	4.58E-14	5.09E-13	515	515
ABCC6P1	-0.324102767	4.64E-14	5.15E-13	515	507
FCAMR	-0.324086122	4.65E-14	5.17E-13	515	461
ACTN4	0.324067826	4.67E-14	5.18E-13	515	515
PWP1	0.324010996	4.72E-14	5.24E-13	515	515
RFXAP	-0.323974535	4.75E-14	5.27E-13	515	515
NCEH1	0.323934331	4.79E-14	5.31E-13	515	515
SLC7A5	0.323873354	4.84E-14	5.36E-13	515	515
MS4A15	-0.323865298	4.85E-14	5.37E-13	515	498
ADAMTSL3	-0.323858089	4.86E-14	5.37E-13	515	515
C4orf31	-0.323788592	4.92E-14	5.44E-13	515	515
CLCA3P	0.32375893	4.95E-14	5.47E-13	515	307
SNX7	0.3237568	4.95E-14	5.47E-13	515	515
PKNOX2	-0.323646621	5.06E-14	5.58E-13	515	515
ST3GAL4	0.32357881	5.12E-14	5.65E-13	515	515
LOC100131726	0.323516017	5.18E-14	5.71E-13	515	502
ACADL	-0.323511755	5.19E-14	5.71E-13	515	496
TRIM3	-0.323456596	5.24E-14	5.77E-13	515	515
PCCA	-0.323405081	5.29E-14	5.82E-13	515	515
SLC7A1	0.323343011	5.35E-14	5.89E-13	515	515
UBL4A	0.323321921	5.37E-14	5.91E-13	515	515
ADI1	-0.3232996	5.40E-14	5.93E-13	515	515
RBP5	-0.323270551	5.43E-14	5.96E-13	515	515
IFRD1	0.323265922	5.43E-14	5.96E-13	515	515
APOL1	0.323202811	5.50E-14	6.03E-13	515	515
CUL2	0.323194781	5.50E-14	6.03E-13	515	515
DNM1L	0.323115419	5.59E-14	6.12E-13	515	515
MPP7	-0.323070905	5.63E-14	6.17E-13	515	515
SMTNL2	-0.323063867	5.64E-14	6.18E-13	515	512
TAL1	-0.323053434	5.65E-14	6.18E-13	515	515
DSG4	0.323040768	5.67E-14	6.20E-13	515	171
SLC27A1	-0.322958878	5.75E-14	6.29E-13	515	515
ABCC8	-0.322957887	5.75E-14	6.29E-13	515	414
TMEM63A	-0.322889065	5.83E-14	6.36E-13	515	515
RPA3	0.322865697	5.86E-14	6.39E-13	515	515
TSN	0.322806307	5.92E-14	6.46E-13	515	515
TMEFF1	0.322795885	5.93E-14	6.47E-13	515	515
ACTN2	-0.322752109	5.98E-14	6.51E-13	515	500
CEACAM8	-0.322751272	5.98E-14	6.51E-13	515	340
ATP5B	0.322617668	6.13E-14	6.68E-13	515	515
MAGEA2	0.322590587	6.17E-14	6.71E-13	515	236
IRAK1	0.322571228	6.19E-14	6.73E-13	515	515
SNRNP27	0.322547644	6.22E-14	6.75E-13	515	515
C19orf28	0.322541562	6.22E-14	6.76E-13	515	515
SIAE	-0.322471906	6.30E-14	6.84E-13	515	515
MMP3	0.32244627	6.34E-14	6.87E-13	515	484
OCA2	-0.322404151	6.39E-14	6.92E-13	515	454
OAS1	0.32240042	6.39E-14	6.92E-13	515	515
DSG3	0.322274931	6.54E-14	7.08E-13	515	390
POM121L10P	-0.322261226	6.56E-14	7.10E-13	515	497
LAMB3	0.322207987	6.62E-14	7.17E-13	515	515
EIF3B	0.322127741	6.73E-14	7.27E-13	515	515
WSB2	0.32201379	6.87E-14	7.42E-13	515	515
MFN1	0.321976465	6.92E-14	7.47E-13	515	515
TPPP3	-0.321824805	7.12E-14	7.68E-13	515	515
CDRT4	-0.32179427	7.16E-14	7.72E-13	515	515
ZNF254	-0.321775897	7.18E-14	7.74E-13	515	515
PA2G4	0.321699266	7.29E-14	7.85E-13	515	515
TPI1P2	0.321671207	7.33E-14	7.89E-13	515	515
MAD2L2	0.321585796	7.44E-14	8.01E-13	515	515
HNF1B	-0.321579961	7.45E-14	8.02E-13	515	514
SENP1	0.321548689	7.49E-14	8.06E-13	515	515
ZMYND12	-0.321426239	7.67E-14	8.24E-13	515	515
CAV3	-0.321366906	7.75E-14	8.33E-13	515	275
TOX	-0.321310025	7.84E-14	8.41E-13	515	515
C9orf40	0.321308181	7.84E-14	8.41E-13	515	515
STK24	0.321268414	7.90E-14	8.47E-13	515	515
SNX29	-0.32119626	8.01E-14	8.58E-13	515	515
CAMKK1	-0.321135761	8.10E-14	8.67E-13	515	515
VCAN	0.320965159	8.36E-14	8.95E-13	515	515
ERVFRDE1	-0.320907439	8.45E-14	9.04E-13	515	482
GAPT	-0.32089934	8.46E-14	9.05E-13	515	515
OAS3	0.320851167	8.54E-14	9.13E-13	515	515
EIF4G1	0.320820069	8.59E-14	9.17E-13	515	515
GNG4	0.320717763	8.75E-14	9.35E-13	515	512
TMEM57	-0.320685242	8.81E-14	9.40E-13	515	515
HIST1H2BJ	0.320562128	9.01E-14	9.61E-13	515	515
APEX2	0.320534483	9.06E-14	9.65E-13	515	515
PLD3	-0.320534467	9.06E-14	9.65E-13	515	515
MCM8	0.320532496	9.06E-14	9.65E-13	515	515
ZNF444	-0.320501025	9.11E-14	9.70E-13	515	515
ANGPT1	-0.320487114	9.14E-14	9.72E-13	515	515
BRP44L	-0.320472688	9.16E-14	9.74E-13	515	515
DDX5	-0.320464869	9.17E-14	9.75E-13	515	515
HMGCS2	-0.320450912	9.20E-14	9.77E-13	515	410
TMEM51	0.320228966	9.59E-14	1.02E-12	515	515
TDG	0.320136898	9.75E-14	1.03E-12	515	515
LPCAT1	-0.320060618	9.89E-14	1.05E-12	515	515
FLJ10038	-0.319846288	1.03E-13	1.09E-12	515	515
MLPH	-0.319843684	1.03E-13	1.09E-12	515	515
IL22RA1	0.319825835	1.03E-13	1.09E-12	515	510
CDK10	-0.319796329	1.04E-13	1.10E-12	515	515
MTERFD3	-0.31968073	1.06E-13	1.12E-12	515	515
TPRKB	0.319644405	1.07E-13	1.13E-12	515	515
ROM1	-0.319455854	1.11E-13	1.17E-12	515	515
C1orf203	-0.319441158	1.11E-13	1.17E-12	515	515
CCDC92	-0.319391114	1.12E-13	1.18E-12	515	515
WISP1	0.319383294	1.12E-13	1.18E-12	515	515
EIF5A2	0.3193067	1.14E-13	1.20E-12	515	515
UCA1	0.319246367	1.15E-13	1.21E-12	515	473
TBX2	-0.319235567	1.15E-13	1.21E-12	515	515
SLIT3	-0.319226685	1.15E-13	1.22E-12	515	515
C3orf21	0.31920579	1.16E-13	1.22E-12	515	515
PCMT1	0.319194551	1.16E-13	1.22E-12	515	515
TTC19	-0.319136045	1.17E-13	1.23E-12	515	515
ATP9B	-0.319074976	1.19E-13	1.25E-12	515	515
KHDRBS2	-0.31905929	1.19E-13	1.25E-12	515	490
PARL	0.319044992	1.19E-13	1.25E-12	515	515
TBCCD1	0.319001929	1.20E-13	1.26E-12	515	515
CISD2	0.318963359	1.21E-13	1.27E-12	515	515
CCDC86	0.318923801	1.22E-13	1.28E-12	515	515
TNFRSF12A	0.318907468	1.23E-13	1.28E-12	515	515
RORC	-0.318840793	1.24E-13	1.30E-12	515	515
TMEM41B	-0.318799707	1.25E-13	1.31E-12	515	515
ETHE1	0.318785109	1.25E-13	1.31E-12	515	515
MYO15A	-0.318772198	1.26E-13	1.31E-12	515	515
NUS1	0.318763999	1.26E-13	1.31E-12	515	515
FAM69B	-0.318680618	1.28E-13	1.33E-12	515	515
C2orf24	-0.318677718	1.28E-13	1.33E-12	515	515
ATP11B	0.318576434	1.30E-13	1.36E-12	515	515
NPR1	-0.318487813	1.32E-13	1.38E-12	515	515
ORC5L	0.318439883	1.34E-13	1.39E-12	515	515
ENPP4	-0.318428556	1.34E-13	1.39E-12	515	515
KLRC2	0.3183708	1.35E-13	1.41E-12	515	496
CDK20	-0.31827818	1.38E-13	1.43E-12	515	515
LCN10	-0.318260007	1.38E-13	1.44E-12	515	508
ABCF3	0.318192401	1.40E-13	1.45E-12	515	515
TMEM206	0.318166152	1.41E-13	1.46E-12	515	515
PGM2L1	0.318101779	1.42E-13	1.48E-12	515	515
SESN1	-0.317943049	1.46E-13	1.52E-12	515	515
ATAD5	0.317875465	1.48E-13	1.54E-12	515	515
PANX1	0.31772234	1.53E-13	1.58E-12	515	515
PPP1R1B	-0.317687281	1.53E-13	1.59E-12	515	513
CALB2	0.317671656	1.54E-13	1.59E-12	515	502
POP7	0.317570021	1.57E-13	1.62E-12	515	515
ZNF114	0.317557353	1.57E-13	1.63E-12	515	505
SRD5A1	0.317544085	1.58E-13	1.63E-12	515	515
ZNF69	-0.317339532	1.64E-13	1.69E-12	515	515
AP3S1	0.317294259	1.65E-13	1.70E-12	515	515
NFIA	-0.317293625	1.65E-13	1.70E-12	515	515
SLC15A2	-0.317245115	1.67E-13	1.72E-12	515	515
MMADHC	0.317218232	1.67E-13	1.72E-12	515	515
C21orf34	-0.317134787	1.70E-13	1.75E-12	515	509
TEK	-0.317060405	1.72E-13	1.77E-12	515	515
CTF1	-0.317054566	1.72E-13	1.77E-12	515	515
MMP1	0.317022092	1.73E-13	1.78E-12	515	515
SC65	0.317009973	1.74E-13	1.79E-12	515	515
AMBP	-0.316998166	1.74E-13	1.79E-12	515	487
CTSF	-0.316987468	1.75E-13	1.79E-12	515	515
SKAP2	0.316947952	1.76E-13	1.81E-12	515	515
TCEANC	-0.316906799	1.77E-13	1.82E-12	515	515
ABHD14B	-0.316819991	1.80E-13	1.85E-12	515	515
C1orf186	-0.316795627	1.81E-13	1.85E-12	515	509
ST7	-0.316695426	1.84E-13	1.89E-12	515	515
AADAT	-0.316390786	1.95E-13	1.99E-12	515	515
ELN	-0.316345669	1.96E-13	2.01E-12	515	515
LAMP3	-0.316297667	1.98E-13	2.03E-12	515	515
IMMT	0.316284233	1.99E-13	2.03E-12	515	515
NUDT16	-0.316200847	2.02E-13	2.06E-12	515	515
TNFRSF21	0.316151312	2.04E-13	2.08E-12	515	515
BANK1	-0.316139109	2.04E-13	2.08E-12	515	515
SRP72	0.316122674	2.05E-13	2.09E-12	515	515
MTHFR	-0.316121905	2.05E-13	2.09E-12	515	515
XPO1	0.31611221	2.05E-13	2.09E-12	515	515
BBX	0.315986269	2.10E-13	2.14E-12	515	515
LARP6	0.315979456	2.10E-13	2.14E-12	515	515
SFRS2B	-0.315946856	2.11E-13	2.15E-12	515	515
TNFSF13	-0.315904368	2.13E-13	2.17E-12	515	515
WDR75	0.315870903	2.14E-13	2.18E-12	515	515
LOC90110	-0.315865176	2.15E-13	2.18E-12	515	515
DSC3	0.315775464	2.18E-13	2.21E-12	515	494
CECR2	-0.315754102	2.19E-13	2.22E-12	515	514
GALT	-0.315675093	2.22E-13	2.25E-12	515	515
MARS	0.315583131	2.26E-13	2.29E-12	515	515
B4GALNT1	0.315534193	2.28E-13	2.31E-12	515	515
MTA2	0.315517166	2.29E-13	2.32E-12	515	515
ING5	-0.315485989	2.30E-13	2.33E-12	515	515
C13orf15	-0.31547307	2.30E-13	2.33E-12	515	515
MT1G	0.315449753	2.31E-13	2.34E-12	515	513
PCNA	0.315418884	2.33E-13	2.35E-12	515	515
TBX4	-0.315358809	2.35E-13	2.38E-12	515	515
LOC729020	0.315333767	2.36E-13	2.39E-12	515	515
CPM	-0.315322108	2.37E-13	2.39E-12	515	515
SUSD4	-0.315270742	2.39E-13	2.41E-12	515	515
RHBDF2	0.315167392	2.44E-13	2.46E-12	515	515
GFPT2	0.315079714	2.48E-13	2.50E-12	515	515
KLC4	-0.315075378	2.48E-13	2.50E-12	515	515
S1PR4	-0.31498278	2.52E-13	2.54E-12	515	515
NBN	0.314935773	2.54E-13	2.56E-12	515	515
ZNF204P	-0.314935264	2.54E-13	2.56E-12	515	515
HNMT	-0.314910843	2.55E-13	2.57E-12	515	515
TRIM66	-0.314904859	2.56E-13	2.57E-12	515	515
AKAP12	0.31490109	2.56E-13	2.57E-12	515	515
CNGA3	-0.314715058	2.65E-13	2.66E-12	515	487
PRKCE	-0.314704401	2.65E-13	2.66E-12	515	515
GTF2IRD2B	-0.314673376	2.67E-13	2.67E-12	515	515
HOXA10	0.314595735	2.70E-13	2.71E-12	515	510
SERGEF	-0.314564837	2.72E-13	2.73E-12	515	515
TTLL11	-0.314547899	2.73E-13	2.73E-12	515	515
TMEM194B	0.314522031	2.74E-13	2.74E-12	515	515
VWDE	0.314504721	2.75E-13	2.75E-12	515	502
C5orf49	-0.314487594	2.76E-13	2.76E-12	515	515
[truncated: 17,989 more rows]
