# Supplementary material for: SLC2As as diagnostic markers and therapeutic targets in LUAD patients through bioinformatic analysis
Source: Front Pharmacol. 2022 Nov 28;13:1045179. doi: 10.3389/fphar.2022.1045179 (PMC9742449; doi:10.3389/fphar.2022.1045179)
Supplement: Supplementary file 3 [file DataSheet2.zip › SLC2A5_co-expressed genes_57036.txt]

Query	Statistic	P-value	FDR (BH)	Event_SD	Event_TD
SLC2A5	1	1.00E-82	1.00E-78	515	515
IL4I1	0.716199972	3.59E-82	3.59E-78	515	515
FCGR2B	0.70812076	1.45E-79	9.66E-76	515	515
GPR84	0.691763549	1.49E-74	7.45E-71	515	514
SLAMF8	0.684188666	2.42E-72	9.24E-69	515	515
LILRB4	0.683978959	2.77E-72	9.24E-69	515	515
MMP9	0.680272573	3.15E-71	9.01E-68	515	515
FCGR2C	0.671834896	7.00E-69	1.75E-65	515	515
LILRB2	0.666071663	2.53E-67	5.62E-64	515	515
LILRB1	0.653093742	6.14E-64	1.23E-60	515	515
CD300A	0.650363575	3.01E-63	5.48E-60	515	515
CD14	0.640833496	6.86E-61	1.14E-57	515	515
MMP12	0.633049821	5.01E-59	7.71E-56	515	515
ADAM12	0.632907822	5.41E-59	7.73E-56	515	515
GREM1	0.631872327	9.49E-59	1.26E-55	515	514
ADAMDEC1	0.630106573	2.46E-58	3.07E-55	515	514
HAPLN3	0.627907288	7.99E-58	9.39E-55	515	515
SIGLEC10	0.627514261	9.85E-58	1.09E-54	515	515
WISP1	0.623957796	6.47E-57	6.80E-54	515	515
GBP5	0.621828127	1.97E-56	1.97E-53	515	515
CYTH4	0.621490329	2.35E-56	2.24E-53	515	515
ITGB7	0.621156564	2.80E-56	2.54E-53	515	515
FCGR1C	0.618598623	1.05E-55	9.16E-53	515	515
NCF1	0.618121601	1.35E-55	1.12E-52	515	515
LAPTM5	0.614912335	6.96E-55	5.57E-52	515	515
FCGR1B	0.613812213	1.22E-54	9.36E-52	515	515
CD86	0.613421976	1.48E-54	1.08E-51	515	515
SULF1	0.613375953	1.52E-54	1.08E-51	515	515
LRRC25	0.612448045	2.43E-54	1.67E-51	515	515
CD53	0.611577918	3.76E-54	2.51E-51	515	515
FCGR3A	0.609701328	9.63E-54	6.21E-51	515	515
FCGR1A	0.60848591	1.76E-53	1.10E-50	515	515
DOK3	0.608315737	1.92E-53	1.16E-50	515	515
PTPN7	0.60741795	3.00E-53	1.76E-50	515	515
FCER1G	0.607057572	3.58E-53	2.05E-50	515	515
TNFSF4	0.605995178	6.06E-53	3.36E-50	515	515
WIPF1	0.605101927	9.40E-53	5.08E-50	515	515
ALPK2	0.602933784	2.72E-52	1.43E-49	515	511
NCF1C	0.601162641	6.43E-52	3.29E-49	515	515
CD72	0.599142182	1.70E-51	8.52E-49	515	515
IL21R	0.597603791	3.57E-51	1.74E-48	515	515
IL2RA	0.593831564	2.14E-50	1.02E-47	515	515
FAM26F	0.588610344	2.47E-49	1.15E-46	515	515
PLEKHO1	0.587255166	4.62E-49	2.10E-46	515	515
HAVCR2	0.586078739	7.94E-49	3.53E-46	515	515
MSC	0.584178697	1.90E-48	8.23E-46	515	515
CD180	0.584132846	1.94E-48	8.23E-46	515	515
NCF1B	0.583614802	2.45E-48	1.02E-45	515	514
MAFB	0.581788541	5.62E-48	2.29E-45	515	515
MCHR1	0.577929084	3.19E-47	1.28E-44	515	509
GFPT2	0.576896644	5.06E-47	1.98E-44	515	515
CCL4	0.573414985	2.36E-46	9.08E-44	515	515
CLEC4E	0.571176679	6.30E-46	2.38E-43	515	513
SIGLEC7	0.569243413	1.46E-45	5.41E-43	515	515
BCL2A1	0.56779351	2.74E-45	9.94E-43	515	515
SLAMF7	0.567227161	3.49E-45	1.25E-42	515	515
LCP2	0.564290852	1.23E-44	4.31E-42	515	515
ITGAX	0.563063327	2.07E-44	7.14E-42	515	515
IL10RA	0.561267977	4.43E-44	1.50E-41	515	515
PDCD1LG2	0.560422063	6.33E-44	2.11E-41	515	515
FCRL5	0.558758856	1.27E-43	4.17E-41	515	515
POU2F2	0.558520983	1.41E-43	4.53E-41	515	515
SPP1	0.557146049	2.50E-43	7.92E-41	515	515
C3AR1	0.556893885	2.77E-43	8.66E-41	515	515
RELT	0.555489901	4.96E-43	1.53E-40	515	515
CYTIP	0.555120135	5.78E-43	1.75E-40	515	515
FERMT3	0.554855115	6.45E-43	1.92E-40	515	515
SAMSN1	0.553374615	1.19E-42	3.49E-40	515	515
VCAM1	0.552944489	1.42E-42	4.10E-40	515	515
FPR3	0.552797362	1.50E-42	4.30E-40	515	515
CTSK	0.551390275	2.68E-42	7.53E-40	515	515
PIK3AP1	0.550986308	3.16E-42	8.76E-40	515	515
SPHK1	0.550920511	3.24E-42	8.88E-40	515	515
SIGLEC9	0.549590046	5.57E-42	1.50E-39	515	515
SLA	0.549246499	6.40E-42	1.71E-39	515	515
WAS	0.548980085	7.13E-42	1.88E-39	515	515
KCNK13	0.548908974	7.34E-42	1.91E-39	515	514
CCL7	0.54827095	9.50E-42	2.43E-39	515	485
CTSB	0.547643353	1.22E-41	3.08E-39	515	515
LAIR1	0.547628972	1.23E-41	3.08E-39	515	515
LILRB3	0.546947574	1.62E-41	4.00E-39	515	515
LOC100233209	0.546917317	1.64E-41	4.00E-39	515	514
GZMB	0.54597762	2.39E-41	5.76E-39	515	515
LOC96610	0.545916371	2.45E-41	5.83E-39	515	515
THBS2	0.545016233	3.51E-41	8.26E-39	515	515
TNFRSF9	0.544063057	5.14E-41	1.19E-38	515	513
C1QC	0.543636307	6.09E-41	1.40E-38	515	515
PIM2	0.543552257	6.29E-41	1.43E-38	515	515
FAP	0.543523823	6.37E-41	1.43E-38	515	515
CCR1	0.543256779	7.08E-41	1.57E-38	515	515
TFEC	0.542564718	9.32E-41	2.05E-38	515	515
FYB	0.541942628	1.19E-40	2.59E-38	515	515
SIRPA	0.541901688	1.21E-40	2.60E-38	515	515
PILRA	0.539226976	3.47E-40	7.38E-38	515	515
COL11A1	0.538876717	3.98E-40	8.38E-38	515	514
CTHRC1	0.538461026	4.68E-40	9.65E-38	515	515
CCR5	0.538460283	4.69E-40	9.65E-38	515	515
IL12RB1	0.537645409	6.44E-40	1.31E-37	515	515
LOXL3	0.537352711	7.22E-40	1.46E-37	515	515
PLEKHO2	0.537141662	7.84E-40	1.57E-37	515	515
CCL3	0.536463963	1.02E-39	2.02E-37	515	515
BIN2	0.535162454	1.69E-39	3.31E-37	515	515
SLC31A2	0.533715593	2.95E-39	5.72E-37	515	515
COL3A1	0.533624953	3.05E-39	5.87E-37	515	515
CCDC80	0.532645536	4.45E-39	8.47E-37	515	515
GBP1	0.532491205	4.72E-39	8.85E-37	515	515
C5orf46	0.53248046	4.74E-39	8.85E-37	515	425
ZBP1	0.532068712	5.55E-39	1.03E-36	515	515
XIRP1	0.531946189	5.81E-39	1.07E-36	515	509
SLC2A6	0.530061261	1.19E-38	2.17E-36	515	515
CSF1R	0.529971914	1.23E-38	2.22E-36	515	515
ADAM19	0.529749037	1.34E-38	2.40E-36	515	515
LILRA5	0.529639787	1.40E-38	2.48E-36	515	515
GUCA1A	0.52943183	1.51E-38	2.66E-36	515	423
GAL3ST4	0.52909179	1.72E-38	3.00E-36	515	515
TMEM158	0.526097245	5.33E-38	9.18E-36	515	515
SLC7A7	0.525337954	7.08E-38	1.21E-35	515	515
CXCL10	0.525151104	7.59E-38	1.29E-35	515	515
STAB1	0.524735339	8.87E-38	1.49E-35	515	515
OLFML2B	0.523068183	1.65E-37	2.75E-35	515	515
MEI1	0.522568362	1.99E-37	3.28E-35	515	515
LAX1	0.522316347	2.18E-37	3.57E-35	515	515
SULF2	0.522236793	2.25E-37	3.65E-35	515	515
PLEK	0.522188477	2.29E-37	3.69E-35	515	515
AQP9	0.522066805	2.39E-37	3.82E-35	515	515
C13orf18	0.522041869	2.41E-37	3.83E-35	515	515
CD84	0.521380481	3.08E-37	4.85E-35	515	515
HAMP	0.52098521	3.57E-37	5.57E-35	515	505
TNFAIP6	0.520894801	3.69E-37	5.71E-35	515	515
MGC29506	0.520637684	4.05E-37	6.23E-35	515	515
WT1	0.519466093	6.23E-37	9.51E-35	515	461
C1QA	0.519082816	7.18E-37	1.09E-34	515	515
SLC1A3	0.518953989	7.52E-37	1.13E-34	515	515
ATF5	0.517548374	1.26E-36	1.87E-34	515	515
SFRP2	0.51754297	1.26E-36	1.87E-34	515	515
CD163	0.51737803	1.34E-36	1.97E-34	515	515
MXRA5	0.517097366	1.48E-36	2.16E-34	515	515
PLA2G2D	0.516067727	2.15E-36	3.12E-34	515	514
PDK1	0.515816127	2.36E-36	3.39E-34	515	515
TNFSF13B	0.515577949	2.57E-36	3.67E-34	515	515
C1QB	0.515535743	2.61E-36	3.70E-34	515	515
NCKAP1L	0.515407491	2.74E-36	3.85E-34	515	515
JAK3	0.515061782	3.10E-36	4.33E-34	515	515
SP140	0.51489968	3.29E-36	4.56E-34	515	515
CPNE5	0.514860649	3.33E-36	4.60E-34	515	515
APCDD1L	0.514398934	3.94E-36	5.39E-34	515	486
IL18BP	0.513658546	5.14E-36	6.99E-34	515	515
IL2RB	0.51278838	7.03E-36	9.50E-34	515	515
C1orf38	0.511441236	1.14E-35	1.53E-33	515	515
COL5A2	0.511076514	1.30E-35	1.73E-33	515	515
KIAA1949	0.510731065	1.47E-35	1.94E-33	515	515
SIRPG	0.510665315	1.50E-35	1.98E-33	515	515
ANGPTL2	0.5105096	1.59E-35	2.07E-33	515	515
TMEM26	0.509582453	2.21E-35	2.87E-33	515	515
CSMD2	0.509301318	2.44E-35	3.15E-33	515	514
EVI2B	0.50910367	2.62E-35	3.35E-33	515	515
EMR2	0.509054173	2.66E-35	3.39E-33	515	515
POSTN	0.508970488	2.74E-35	3.47E-33	515	515
EVI2A	0.508733154	2.98E-35	3.75E-33	515	515
CILP	0.508611008	3.12E-35	3.89E-33	515	515
LSP1	0.508346345	3.42E-35	4.25E-33	515	515
CYBB	0.508280701	3.50E-35	4.32E-33	515	515
CCL26	0.507560927	4.52E-35	5.54E-33	515	467
CCL8	0.507520072	4.58E-35	5.58E-33	515	515
TNFRSF8	0.50743129	4.73E-35	5.73E-33	515	515
RARRES1	0.506859717	5.78E-35	6.96E-33	515	515
TIGIT	0.506759831	5.99E-35	7.17E-33	515	515
AIM2	0.505253181	1.02E-34	1.21E-32	515	515
ENTHD1	0.505071763	1.08E-34	1.28E-32	515	469
CLEC4D	0.504929535	1.14E-34	1.34E-32	515	499
CCL4L2	0.50410357	1.52E-34	1.77E-32	515	515
INHBA	0.503911936	1.62E-34	1.89E-32	515	515
ALDH1L2	0.503227954	2.06E-34	2.37E-32	515	515
LILRA6	0.50322441	2.06E-34	2.37E-32	515	515
LRRC15	0.502574242	2.58E-34	2.95E-32	515	515
CD226	0.502104037	3.04E-34	3.45E-32	515	515
MARCKS	0.502033897	3.12E-34	3.52E-32	515	515
RNASE6	0.502014897	3.14E-34	3.52E-32	515	515
HK3	0.501841476	3.33E-34	3.72E-32	515	515
PDCD1	0.501733115	3.46E-34	3.84E-32	515	515
KLHL6	0.500960185	4.52E-34	4.99E-32	515	515
CHST11	0.500648785	5.03E-34	5.52E-32	515	515
TMEM140	0.500425367	5.43E-34	5.93E-32	515	515
IL1B	0.499804436	6.72E-34	7.30E-32	515	515
LAG3	0.499423176	7.66E-34	8.28E-32	515	515
MPP1	0.499360803	7.83E-34	8.42E-32	515	515
FAM101A	0.498700311	9.82E-34	1.05E-31	515	512
TNFSF8	0.498292026	1.13E-33	1.20E-31	515	515
LILRA3	0.497893108	1.29E-33	1.37E-31	515	492
ARHGAP9	0.49755069	1.45E-33	1.53E-31	515	515
CALHM2	0.497198544	1.64E-33	1.72E-31	515	515
SLAMF6	0.497093541	1.70E-33	1.77E-31	515	515
HSD11B1	0.496765898	1.90E-33	1.97E-31	515	515
C1R	0.496179361	2.32E-33	2.39E-31	515	515
SASH3	0.495773435	2.66E-33	2.73E-31	515	515
FOXP3	0.495665863	2.76E-33	2.82E-31	515	515
FPR1	0.495050475	3.40E-33	3.45E-31	515	515
TSHZ3	0.494838289	3.66E-33	3.69E-31	515	515
EMP3	0.49478906	3.72E-33	3.73E-31	515	515
ASAM	0.494657938	3.89E-33	3.88E-31	515	515
AIF1	0.49436249	4.29E-33	4.27E-31	515	515
GPNMB	0.493959334	4.92E-33	4.87E-31	515	515
CSF2RB	0.493750848	5.28E-33	5.20E-31	515	515
PRDM1	0.493358127	6.02E-33	5.90E-31	515	515
HCST	0.49253861	7.93E-33	7.73E-31	515	515
GNB4	0.492347624	8.46E-33	8.21E-31	515	515
ADAP2	0.492071626	9.28E-33	8.96E-31	515	515
PPAPDC1A	0.491409679	1.16E-32	1.11E-30	515	501
CTLA4	0.491275004	1.21E-32	1.16E-30	515	515
DOCK2	0.491110483	1.28E-32	1.22E-30	515	515
NFAM1	0.489871837	1.93E-32	1.83E-30	515	515
SLAMF1	0.489844464	1.95E-32	1.84E-30	515	515
PIK3CG	0.488862631	2.70E-32	2.54E-30	515	515
TRPM2	0.488636807	2.91E-32	2.72E-30	515	515
COL6A3	0.488345247	3.21E-32	2.98E-30	515	515
CD27	0.488173865	3.40E-32	3.14E-30	515	515
CCL11	0.487702723	3.97E-32	3.66E-30	515	510
THY1	0.487653298	4.03E-32	3.70E-30	515	515
PTPRC	0.487609462	4.09E-32	3.74E-30	515	515
MYO1F	0.487506778	4.23E-32	3.85E-30	515	515
SIRPB2	0.487220323	4.65E-32	4.21E-30	515	515
CXCL9	0.486987431	5.02E-32	4.52E-30	515	515
SHOX2	0.48654005	5.82E-32	5.22E-30	515	503
TAGAP	0.486476109	5.95E-32	5.31E-30	515	515
GAS1	0.486410058	6.08E-32	5.40E-30	515	515
GPR65	0.485622304	7.87E-32	6.96E-30	515	515
HCLS1	0.485591476	7.95E-32	7.00E-30	515	515
HS3ST3A1	0.485527525	8.12E-32	7.12E-30	515	513
ZNF385A	0.484697024	1.07E-31	9.30E-30	515	515
WIT1	0.484490308	1.14E-31	9.91E-30	515	358
PLOD2	0.484387898	1.18E-31	1.02E-29	515	515
TRIM69	0.484366786	1.19E-31	1.02E-29	515	515
MT1H	0.484151917	1.27E-31	1.09E-29	515	467
SPI1	0.483917505	1.37E-31	1.17E-29	515	515
ITPRIPL1	0.483856567	1.40E-31	1.19E-29	515	514
MEIS3	0.483503536	1.57E-31	1.33E-29	515	515
PNOC	0.483375752	1.64E-31	1.38E-29	515	512
AOAH	0.483239598	1.71E-31	1.44E-29	515	515
TWIST1	0.482823325	1.96E-31	1.64E-29	515	511
IL27	0.482350462	2.29E-31	1.91E-29	515	459
EMILIN1	0.481751079	2.78E-31	2.31E-29	515	515
PSTPIP1	0.481492633	3.02E-31	2.50E-29	515	515
SIGLEC5	0.481336991	3.18E-31	2.61E-29	515	515
ADAM6	0.480516407	4.14E-31	3.39E-29	515	515
CD79A	0.480042325	4.83E-31	3.94E-29	515	515
FLJ40330	0.479898828	5.06E-31	4.11E-29	515	515
RNASE2	0.479490605	5.77E-31	4.67E-29	515	512
ADA	0.478904424	6.96E-31	5.61E-29	515	515
COL1A2	0.478705822	7.42E-31	5.95E-29	515	515
LOX	0.478095104	9.02E-31	7.21E-29	515	515
1-Mar	0.477526315	1.08E-30	8.62E-29	515	515
TRPA1	0.4769293	1.31E-30	1.04E-28	515	470
GPR176	0.476847297	1.34E-30	1.06E-28	515	514
SNAI1	0.476599337	1.45E-30	1.14E-28	515	515
NTAN1	0.476439401	1.53E-30	1.20E-28	515	515
EPYC	0.476337785	1.58E-30	1.23E-28	515	422
TYROBP	0.476230737	1.63E-30	1.27E-28	515	515
CASP5	0.476040982	1.74E-30	1.35E-28	515	478
PRR16	0.475996211	1.76E-30	1.36E-28	515	515
CD209	0.475895858	1.82E-30	1.40E-28	515	515
KLHDC7B	0.475705588	1.93E-30	1.48E-28	515	515
CD28	0.475487848	2.07E-30	1.58E-28	515	515
BTK	0.474846472	2.54E-30	1.93E-28	515	515
RAB33A	0.474817218	2.56E-30	1.94E-28	515	515
PTGS1	0.474650646	2.70E-30	2.04E-28	515	515
C8orf80	0.474535685	2.80E-30	2.10E-28	515	513
ARID5A	0.474070779	3.24E-30	2.43E-28	515	515
PDPN	0.473400517	4.00E-30	2.99E-28	515	515
C1orf54	0.47322029	4.24E-30	3.15E-28	515	515
CSF1	0.473003556	4.54E-30	3.36E-28	515	515
IRF4	0.472697559	5.00E-30	3.68E-28	515	515
ABI3	0.472690271	5.01E-30	3.68E-28	515	515
CD7	0.47239284	5.50E-30	4.03E-28	515	515
PRRX1	0.472258761	5.73E-30	4.18E-28	515	515
ITGA5	0.471120723	8.19E-30	5.95E-28	515	515
TLR8	0.471100407	8.24E-30	5.97E-28	515	515
ITGAM	0.471051046	8.37E-30	6.04E-28	515	515
HCK	0.470838144	8.95E-30	6.43E-28	515	515
MIR155HG	0.470767753	9.15E-30	6.55E-28	515	515
CD4	0.470374809	1.03E-29	7.38E-28	515	515
CPXM1	0.470173603	1.10E-29	7.83E-28	515	515
IFI30	0.470093224	1.13E-29	8.00E-28	515	515
FN1	0.469962118	1.18E-29	8.31E-28	515	515
COL1A1	0.469615729	1.31E-29	9.22E-28	515	515
LPXN	0.469286274	1.45E-29	1.02E-27	515	515
PLA2G7	0.468895221	1.64E-29	1.15E-27	515	515
SOD2	0.467928435	2.21E-29	1.54E-27	515	515
LCP1	0.467604577	2.44E-29	1.70E-27	515	515
BEST1	0.466796298	3.14E-29	2.17E-27	515	515
IL15RA	0.46652936	3.41E-29	2.35E-27	515	515
IL12RB2	0.466320713	3.63E-29	2.49E-27	515	512
EGLN3	0.465781202	4.29E-29	2.93E-27	515	515
VCAN	0.465717513	4.37E-29	2.98E-27	515	515
FLJ36031	0.465290063	4.99E-29	3.39E-27	515	515
TMEM90B	0.465137059	5.22E-29	3.54E-27	515	515
FMO1	0.465104055	5.28E-29	3.56E-27	515	514
MMD	0.464496894	6.36E-29	4.28E-27	515	515
IL2RG	0.464274706	6.80E-29	4.56E-27	515	515
CORO1A	0.464254106	6.85E-29	4.58E-27	515	515
C17orf87	0.463130406	9.65E-29	6.42E-27	515	513
OR51E1	0.46312376	9.67E-29	6.42E-27	515	483
APOE	0.46301112	1.00E-28	6.62E-27	515	515
ADAMTS4	0.462897791	1.04E-28	6.83E-27	515	515
LGALS1	0.462619986	1.13E-28	7.41E-27	515	515
ITGB2	0.462449537	1.19E-28	7.78E-27	515	515
CLEC6A	0.46206634	1.33E-28	8.71E-27	515	448
CMKLR1	0.461647871	1.51E-28	9.85E-27	515	515
LAT2	0.461047294	1.82E-28	1.18E-26	515	515
C19orf38	0.460668855	2.04E-28	1.32E-26	515	515
FGR	0.460644632	2.05E-28	1.32E-26	515	515
C5AR1	0.460340247	2.25E-28	1.44E-26	515	515
ODZ3	0.459939874	2.54E-28	1.62E-26	515	514
PIK3R5	0.459814181	2.63E-28	1.68E-26	515	515
FCRLB	0.459365124	3.02E-28	1.92E-26	515	515
MS4A4A	0.458152223	4.34E-28	2.75E-26	515	515
SPOCK1	0.457935824	4.63E-28	2.93E-26	515	515
DERL3	0.457898006	4.68E-28	2.95E-26	515	515
MAF	0.457656503	5.03E-28	3.16E-26	515	515
FCAR	0.457495092	5.28E-28	3.31E-26	515	479
TNFAIP3	0.457268966	5.65E-28	3.53E-26	515	515
CLEC5A	0.457163547	5.83E-28	3.63E-26	515	515
NETO1	0.45714269	5.87E-28	3.64E-26	515	466
PLXDC2	0.456979067	6.16E-28	3.81E-26	515	515
GLIPR1	0.456220543	7.73E-28	4.77E-26	515	515
SNX20	0.455671672	9.10E-28	5.60E-26	515	515
KCNN3	0.455595055	9.31E-28	5.71E-26	515	515
NLRP3	0.455290103	1.02E-27	6.23E-26	515	515
IL10	0.45515832	1.06E-27	6.46E-26	515	514
P2RY10	0.455134995	1.07E-27	6.48E-26	515	515
COL5A1	0.454624601	1.24E-27	7.52E-26	515	515
KIR2DL4	0.454564059	1.26E-27	7.63E-26	515	470
ISLR	0.454157703	1.43E-27	8.57E-26	515	515
PTAFR	0.45415348	1.43E-27	8.57E-26	515	515
PIP4K2A	0.454016731	1.49E-27	8.89E-26	515	515
RHOH	0.453993032	1.50E-27	8.93E-26	515	515
PSMB9	0.453916528	1.53E-27	9.10E-26	515	515
ADAMTS2	0.45377531	1.60E-27	9.46E-26	515	515
LHFPL2	0.453629871	1.67E-27	9.85E-26	515	515
DACT1	0.453561776	1.70E-27	1.00E-25	515	515
GPR97	0.453500453	1.73E-27	1.02E-25	515	514
CLEC4A	0.453398759	1.78E-27	1.05E-25	515	515
TLR9	0.453258983	1.86E-27	1.09E-25	515	515
ACAP1	0.453157242	1.91E-27	1.12E-25	515	515
LOXL2	0.453022094	1.99E-27	1.16E-25	515	515
GFI1	0.452579428	2.27E-27	1.32E-25	515	515
SH2D2A	0.452486282	2.33E-27	1.35E-25	515	515
MMP2	0.452255372	2.50E-27	1.44E-25	515	515
PDLIM3	0.451960618	2.72E-27	1.56E-25	515	515
SRGN	0.451865453	2.80E-27	1.60E-25	515	515
GPR114	0.451386412	3.22E-27	1.84E-25	515	515
CD68	0.451130043	3.47E-27	1.98E-25	515	515
VSIG4	0.450761045	3.87E-27	2.20E-25	515	515
EMILIN2	0.450700248	3.94E-27	2.23E-25	515	515
ADAMTS12	0.450402243	4.30E-27	2.43E-25	515	514
TGFBI	0.449400388	5.75E-27	3.24E-25	515	515
SPATC1	0.448833337	6.79E-27	3.81E-25	515	496
GIMAP4	0.448609751	7.24E-27	4.05E-25	515	515
GZMA	0.448512874	7.45E-27	4.16E-25	515	515
TDO2	0.448409222	7.68E-27	4.27E-25	515	515
NOX4	0.448393185	7.71E-27	4.28E-25	515	515
STAT1	0.448252122	8.03E-27	4.45E-25	515	515
DSE	0.448232016	8.08E-27	4.46E-25	515	515
MPEG1	0.448142576	8.29E-27	4.57E-25	515	515
COL6A2	0.447936486	8.80E-27	4.83E-25	515	515
POU2AF1	0.447924224	8.83E-27	4.84E-25	515	515
EPSTI1	0.447136331	1.11E-26	6.06E-25	515	515
FCGR2A	0.447010305	1.15E-26	6.27E-25	515	515
TNFRSF17	0.44695623	1.17E-26	6.35E-25	515	512
ZBTB32	0.446823269	1.21E-26	6.58E-25	515	512
HTRA3	0.44636897	1.38E-26	7.48E-25	515	515
GRIP2	0.446329685	1.40E-26	7.54E-25	515	484
MMP14	0.446014691	1.53E-26	8.24E-25	515	515
SERPINF1	0.445828699	1.62E-26	8.67E-25	515	515
GJD3	0.445602115	1.73E-26	9.23E-25	515	515
TRAF3IP3	0.44543346	1.81E-26	9.66E-25	515	515
TIFAB	0.44512992	1.98E-26	1.05E-24	515	504
GPC6	0.444875555	2.13E-26	1.13E-24	515	515
NCF4	0.444607878	2.30E-26	1.21E-24	515	515
CCL3L1	0.443858383	2.85E-26	1.50E-24	515	505
ENTPD1	0.443764857	2.92E-26	1.54E-24	515	515
MS4A6A	0.443667232	3.01E-26	1.58E-24	515	515
SIT1	0.443629354	3.04E-26	1.59E-24	515	514
KIAA1755	0.443532596	3.12E-26	1.63E-24	515	515
APBB1IP	0.443188589	3.45E-26	1.79E-24	515	515
P2RX7	0.442877952	3.76E-26	1.95E-24	515	515
STEAP1	0.442757415	3.90E-26	2.02E-24	515	515
GPR137B	0.442480237	4.22E-26	2.18E-24	515	515
IFFO1	0.442436464	4.27E-26	2.20E-24	515	515
FAM196B	0.442066018	4.74E-26	2.44E-24	515	473
IFNG	0.441857076	5.03E-26	2.58E-24	515	485
C1QTNF1	0.441720142	5.23E-26	2.67E-24	515	515
ITGA11	0.441607532	5.40E-26	2.75E-24	515	515
ROR2	0.441521117	5.54E-26	2.82E-24	515	515
CD1D	0.441378648	5.76E-26	2.92E-24	515	515
EOMES	0.441181534	6.09E-26	3.08E-24	515	514
MGC87042	0.441025716	6.37E-26	3.21E-24	515	514
TLR4	0.441000681	6.41E-26	3.23E-24	515	515
PLXNC1	0.440955424	6.50E-26	3.26E-24	515	515
KBTBD8	0.440773519	6.84E-26	3.43E-24	515	515
FAM78A	0.440667368	7.05E-26	3.52E-24	515	515
IKZF1	0.440530582	7.33E-26	3.65E-24	515	515
FCRLA	0.440093386	8.29E-26	4.12E-24	515	513
CCDC109B	0.439715713	9.22E-26	4.57E-24	515	515
MSR1	0.439289257	1.04E-25	5.14E-24	515	515
FCRL2	0.439172903	1.07E-25	5.30E-24	515	515
LCK	0.439086366	1.10E-25	5.42E-24	515	515
KCNJ10	0.438982181	1.13E-25	5.57E-24	515	514
TLR6	0.438587568	1.27E-25	6.21E-24	515	515
AGAP2	0.438128579	1.44E-25	7.04E-24	515	515
GLT25D1	0.438116928	1.45E-25	7.05E-24	515	515
ARHGAP30	0.437967355	1.51E-25	7.33E-24	515	515
VAV1	0.437949156	1.52E-25	7.35E-24	515	515
C14orf145	0.43770459	1.62E-25	7.85E-24	515	515
ATP8B4	0.437669548	1.64E-25	7.91E-24	515	515
CD274	0.437499773	1.72E-25	8.28E-24	515	515
SH2D1A	0.436703167	2.15E-25	1.03E-23	515	514
SERPING1	0.436342907	2.37E-25	1.14E-23	515	515
SGTB	0.436139016	2.51E-25	1.20E-23	515	515
NLRC5	0.435976119	2.63E-25	1.25E-23	515	515
PLIN2	0.43594488	2.65E-25	1.26E-23	515	515
NKG7	0.435363445	3.12E-25	1.48E-23	515	515
CCL5	0.435035503	3.41E-25	1.62E-23	515	515
SLA2	0.435024449	3.42E-25	1.62E-23	515	515
C9orf110	0.435021221	3.43E-25	1.62E-23	515	515
TSPAN33	0.434603878	3.85E-25	1.81E-23	515	515
CCR8	0.434550229	3.91E-25	1.83E-23	515	507
STAC3	0.434393516	4.08E-25	1.91E-23	515	515
DIO2	0.434301033	4.19E-25	1.95E-23	515	515
MFAP5	0.434067373	4.46E-25	2.08E-23	515	512
PFKFB4	0.433387133	5.39E-25	2.50E-23	515	515
SSTR2	0.433180278	5.70E-25	2.65E-23	515	515
SEMA6B	0.432911535	6.14E-25	2.84E-23	515	515
KIAA0125	0.432804317	6.33E-25	2.92E-23	515	514
LOC606724	0.432576383	6.74E-25	3.10E-23	515	515
CXCR4	0.432566364	6.76E-25	3.10E-23	515	515
LTA	0.432461562	6.95E-25	3.19E-23	515	513
SLC37A2	0.432451973	6.97E-25	3.19E-23	515	515
SELPLG	0.432284606	7.30E-25	3.33E-23	515	515
PTPN22	0.432174502	7.52E-25	3.43E-23	515	515
CORO1C	0.432129694	7.62E-25	3.46E-23	515	515
TNFAIP2	0.43191426	8.08E-25	3.66E-23	515	515
PARVB	0.431325547	9.50E-25	4.30E-23	515	515
C9orf109	0.430789267	1.10E-24	4.96E-23	515	514
HS3ST3B1	0.430591567	1.16E-24	5.23E-23	515	510
ALOX5AP	0.430243609	1.28E-24	5.74E-23	515	515
TAP1	0.430032745	1.35E-24	6.06E-23	515	515
TOB1	-0.429902067	1.40E-24	6.27E-23	515	515
PLAU	0.429842234	1.43E-24	6.36E-23	515	515
MMP3	0.429720225	1.47E-24	6.56E-23	515	484
CD300C	0.429255614	1.67E-24	7.43E-23	515	515
IRF1	0.429238428	1.68E-24	7.45E-23	515	515
TRPV2	0.429117689	1.74E-24	7.68E-23	515	515
TNFAIP8L2	0.428573916	2.01E-24	8.88E-23	515	515
CXCR6	0.428528473	2.04E-24	8.97E-23	515	515
TMEM45A	0.428390842	2.12E-24	9.29E-23	515	515
PTPRCAP	0.42774589	2.52E-24	1.10E-22	515	515
ZEB2	0.427356766	2.80E-24	1.22E-22	515	515
RGS1	0.427258413	2.87E-24	1.25E-22	515	515
CD3E	0.427185845	2.93E-24	1.28E-22	515	515
COTL1	0.426746375	3.30E-24	1.43E-22	515	515
MIAT	0.426148206	3.88E-24	1.68E-22	515	515
GRIN3A	0.425075301	5.18E-24	2.24E-22	515	515
ICOS	0.424919085	5.40E-24	2.33E-22	515	515
CD247	0.424563019	5.94E-24	2.56E-22	515	515
SYT11	0.424548826	5.96E-24	2.56E-22	515	515
GPR141	0.4245167	6.01E-24	2.58E-22	515	511
RAB42	0.424408448	6.19E-24	2.65E-22	515	515
RARRES2	0.424361746	6.27E-24	2.68E-22	515	515
CD80	0.424120797	6.69E-24	2.85E-22	515	515
FPR2	0.423962615	6.98E-24	2.97E-22	515	513
RAB3IL1	0.423417832	8.07E-24	3.42E-22	515	515
SERPINE1	0.423222705	8.50E-24	3.60E-22	515	515
TRAF3	0.422645679	9.91E-24	4.19E-22	515	515
P2RY6	0.422627015	9.96E-24	4.20E-22	515	515
GZMK	0.422613397	1.00E-23	4.21E-22	515	515
CYSLTR2	0.422381646	1.06E-23	4.47E-22	515	513
PIK3R6	0.422291915	1.09E-23	4.56E-22	515	515
UBE2J1	0.421792066	1.24E-23	5.20E-22	515	515
SERPINB9	0.421609594	1.31E-23	5.45E-22	515	515
CLEC2B	0.421257789	1.43E-23	5.97E-22	515	515
YPEL4	0.420992154	1.54E-23	6.39E-22	515	515
C1S	0.420841601	1.60E-23	6.64E-22	515	515
ASB2	0.420546483	1.73E-23	7.16E-22	515	515
PTPRO	0.420501269	1.75E-23	7.23E-22	515	515
CD2	0.420253105	1.87E-23	7.71E-22	515	515
WNT2	0.420235886	1.88E-23	7.72E-22	515	515
SPOCD1	0.420228792	1.88E-23	7.72E-22	515	515
COL12A1	0.42008971	1.95E-23	8.00E-22	515	515
GLIPR2	0.419873322	2.07E-23	8.45E-22	515	515
CERCAM	0.4198225	2.09E-23	8.55E-22	515	515
MAP4K1	0.419754852	2.13E-23	8.68E-22	515	515
SELENBP1	-0.419720456	2.15E-23	8.74E-22	515	515
CD200	0.419539245	2.26E-23	9.13E-22	515	515
SLC2A9	0.41953882	2.26E-23	9.13E-22	515	515
GPR183	0.418300948	3.13E-23	1.26E-21	515	515
FMNL3	0.417652219	3.71E-23	1.49E-21	515	515
TNFRSF1B	0.4175292	3.83E-23	1.54E-21	515	515
GPR19	0.417504109	3.85E-23	1.55E-21	515	514
NOD2	0.417072495	4.31E-23	1.73E-21	515	515
KCND2	0.416893055	4.52E-23	1.81E-21	515	513
NPL	0.416826299	4.60E-23	1.83E-21	515	515
NBL1	0.416532364	4.97E-23	1.98E-21	515	515
MYO5A	0.416345713	5.21E-23	2.07E-21	515	515
C15orf48	0.416202627	5.41E-23	2.15E-21	515	515
SHCBP1	0.415888878	5.87E-23	2.32E-21	515	515
IL17RE	-0.415767914	6.06E-23	2.39E-21	515	515
CD33	0.415362923	6.73E-23	2.65E-21	515	515
CD19	0.41525474	6.93E-23	2.72E-21	515	511
ABCD2	0.414777969	7.84E-23	3.08E-21	515	514
CD3G	0.414636364	8.13E-23	3.19E-21	515	514
IL16	0.414563376	8.29E-23	3.24E-21	515	515
SLC15A3	0.413959918	9.69E-23	3.78E-21	515	515
CRISPLD2	0.413640809	1.05E-22	4.10E-21	515	515
IL18RAP	0.413310619	1.15E-22	4.46E-21	515	514
KLRD1	0.413128165	1.20E-22	4.66E-21	515	514
SPAG4	0.412899362	1.27E-22	4.93E-21	515	515
COL8A2	0.412749595	1.32E-22	5.12E-21	515	515
PYHIN1	0.412377214	1.46E-22	5.62E-21	515	514
ZNF267	0.412323055	1.48E-22	5.69E-21	515	515
TLR1	0.412230653	1.51E-22	5.82E-21	515	515
ITGA4	0.412076213	1.57E-22	6.04E-21	515	515
WARS	0.411913255	1.64E-22	6.29E-21	515	515
STEAP2	0.4118985	1.65E-22	6.30E-21	515	515
CALU	0.411613443	1.77E-22	6.76E-21	515	515
CD79B	0.411582177	1.79E-22	6.80E-21	515	515
GBP2	0.411565972	1.79E-22	6.82E-21	515	515
SLC12A8	0.410914148	2.12E-22	8.05E-21	515	515
SH3BP1	0.410901557	2.13E-22	8.06E-21	515	515
ADORA3	0.410468596	2.38E-22	8.98E-21	515	515
SEMA5B	0.410321138	2.47E-22	9.31E-21	515	514
CRTAM	0.410065579	2.64E-22	9.92E-21	515	514
NCF2	0.409833125	2.80E-22	1.05E-20	515	515
PARVG	0.409675263	2.91E-22	1.09E-20	515	515
LOC154761	0.40959602	2.97E-22	1.11E-20	515	515
CXCL11	0.409490465	3.05E-22	1.14E-20	515	515
RASAL3	0.409315992	3.19E-22	1.19E-20	515	515
SNX10	0.408821352	3.62E-22	1.35E-20	515	515
KCNK12	0.408531511	3.89E-22	1.45E-20	515	483
ALDH5A1	-0.40835714	4.07E-22	1.51E-20	515	515
CD3D	0.408328888	4.10E-22	1.52E-20	515	515
TMEM149	0.408158628	4.28E-22	1.58E-20	515	515
RAP1GAP	-0.408097834	4.35E-22	1.60E-20	515	515
ANKRD58	0.408051825	4.40E-22	1.62E-20	515	514
EBI3	0.407897536	4.57E-22	1.68E-20	515	514
CCL2	0.407791581	4.70E-22	1.72E-20	515	515
TGM2	0.407684783	4.83E-22	1.77E-20	515	515
KCNAB2	0.407600795	4.93E-22	1.80E-20	515	515
ICAM3	0.407481431	5.08E-22	1.85E-20	515	515
GRB2	0.407302687	5.32E-22	1.94E-20	515	515
KCNMB1	0.407227662	5.42E-22	1.97E-20	515	515
CAPZB	0.40715026	5.53E-22	2.00E-20	515	515
SH2B3	0.406971532	5.78E-22	2.09E-20	515	515
VPS52	-0.406863922	5.94E-22	2.15E-20	515	515
C17orf60	0.406843889	5.97E-22	2.15E-20	515	515
RHBDF2	0.406790413	6.05E-22	2.18E-20	515	515
COL15A1	0.40662466	6.31E-22	2.27E-20	515	515
P2RX1	0.406619897	6.32E-22	2.27E-20	515	515
FSD1	0.406437611	6.62E-22	2.37E-20	515	500
GNA13	0.406120688	7.17E-22	2.56E-20	515	515
TGFB3	0.405981917	7.42E-22	2.65E-20	515	515
CD37	0.405853833	7.66E-22	2.73E-20	515	515
C6orf150	0.405843881	7.68E-22	2.73E-20	515	515
VNN2	0.40577625	7.81E-22	2.77E-20	515	515
MRGPRF	0.405690458	7.98E-22	2.83E-20	515	515
BFSP2	0.405570282	8.23E-22	2.91E-20	515	454
CXCL13	0.405395836	8.60E-22	3.04E-20	515	515
RHEBL1	0.405253063	8.91E-22	3.14E-20	515	515
GPR68	0.405169115	9.10E-22	3.20E-20	515	515
UBE2L6	0.405106347	9.25E-22	3.25E-20	515	515
ITGAL	0.404854846	9.85E-22	3.45E-20	515	515
RAC2	0.404652599	1.04E-21	3.63E-20	515	515
STK10	0.404554831	1.06E-21	3.71E-20	515	515
IL15	0.404477273	1.08E-21	3.78E-20	515	515
CENPP	0.404438199	1.09E-21	3.81E-20	515	515
UBD	0.404379839	1.11E-21	3.86E-20	515	515
NEDD4L	-0.404281355	1.14E-21	3.95E-20	515	515
SEC23A	0.404215196	1.16E-21	4.01E-20	515	515
ACP2	0.403954048	1.23E-21	4.27E-20	515	515
ITK	0.403837187	1.27E-21	4.39E-20	515	515
FAM55C	0.403802411	1.28E-21	4.42E-20	515	515
HSPA7	0.403695198	1.32E-21	4.53E-20	515	515
COL6A1	0.403496095	1.38E-21	4.75E-20	515	515
MYBL2	0.40342573	1.41E-21	4.83E-20	515	515
NID2	0.40325811	1.47E-21	5.03E-20	515	515
TMEM156	0.403191376	1.49E-21	5.10E-20	515	514
GPR174	0.403113775	1.52E-21	5.19E-20	515	511
PREX1	0.403105107	1.53E-21	5.19E-20	515	515
CLEC7A	0.402961907	1.58E-21	5.37E-20	515	515
SEPT6	0.40275522	1.66E-21	5.65E-20	515	515
C10orf54	0.402417816	1.81E-21	6.13E-20	515	515
TAP2	0.402396276	1.82E-21	6.16E-20	515	515
GIMAP5	0.402279099	1.87E-21	6.33E-20	515	515
CPZ	0.402226667	1.90E-21	6.40E-20	515	515
RBL1	0.401966802	2.03E-21	6.81E-20	515	515
MICB	0.401893663	2.06E-21	6.93E-20	515	515
CCDC88A	0.401676755	2.18E-21	7.30E-20	515	515
ASAP1	0.401453847	2.30E-21	7.70E-20	515	515
SFMBT2	0.401393741	2.33E-21	7.80E-20	515	515
DOCK11	0.401388571	2.34E-21	7.80E-20	515	515
CST7	0.40108614	2.52E-21	8.39E-20	515	515
SHH	-0.401010113	2.57E-21	8.54E-20	515	493
RASSF4	0.400894772	2.64E-21	8.77E-20	515	515
CR1	0.400701889	2.77E-21	9.19E-20	515	515
GBP4	0.400556106	2.87E-21	9.51E-20	515	515
CD8A	0.400411791	2.98E-21	9.84E-20	515	515
GM2A	0.400374788	3.00E-21	9.91E-20	515	515
CRYBB1	0.400289143	3.07E-21	1.01E-19	515	503
SERPINE2	0.400112908	3.20E-21	1.05E-19	515	515
EIF5A2	0.399880954	3.39E-21	1.11E-19	515	515
RASGRP3	0.399772054	3.49E-21	1.14E-19	515	515
FBXO5	0.399667818	3.58E-21	1.17E-19	515	515
KIAA1524	0.399547873	3.68E-21	1.20E-19	515	515
SLC2A3	0.399529348	3.70E-21	1.21E-19	515	515
SLC16A1	0.399511386	3.72E-21	1.21E-19	515	515
GMFG	0.399235283	3.98E-21	1.29E-19	515	515
P2RY8	0.398876074	4.35E-21	1.41E-19	515	515
SLCO2B1	0.398530416	4.73E-21	1.53E-19	515	515
PDGFRA	0.398301166	5.01E-21	1.62E-19	515	515
TMEM150B	0.398030531	5.35E-21	1.73E-19	515	513
SDS	0.398002092	5.39E-21	1.74E-19	515	515
GPR1	0.397982858	5.41E-21	1.74E-19	515	499
LRRC33	0.397530256	6.05E-21	1.94E-19	515	515
CD48	0.397394571	6.25E-21	2.01E-19	515	515
NIPAL4	0.397339565	6.33E-21	2.03E-19	515	508
RAB30	0.39715577	6.63E-21	2.12E-19	515	515
IGSF6	0.397112728	6.70E-21	2.14E-19	515	515
INPP5D	0.39709965	6.72E-21	2.14E-19	515	515
MELK	0.39664337	7.51E-21	2.39E-19	515	515
BMP2K	0.396523567	7.73E-21	2.46E-19	515	515
APOBEC3G	0.396051779	8.67E-21	2.75E-19	515	515
GIT2	0.395786086	9.25E-21	2.93E-19	515	515
IRF8	0.395714641	9.41E-21	2.98E-19	515	515
FBXO32	0.395581937	9.72E-21	3.07E-19	515	515
IL7R	0.395502955	9.91E-21	3.12E-19	515	515
MEF2B	0.39539044	1.02E-20	3.21E-19	515	512
C13orf33	0.395284446	1.05E-20	3.28E-19	515	515
FMNL1	0.395145324	1.08E-20	3.39E-19	515	515
SLC16A3	0.39507317	1.10E-20	3.45E-19	515	515
CTSL1	0.394164875	1.37E-20	4.29E-19	515	515
PDK3	0.394114163	1.39E-20	4.33E-19	515	515
RUNX3	0.39410574	1.39E-20	4.34E-19	515	515
AP1S2	0.393713456	1.53E-20	4.76E-19	515	515
C12orf59	0.393530197	1.60E-20	4.97E-19	515	514
FAM26E	0.393486689	1.62E-20	5.01E-19	515	515
P4HA3	0.393485031	1.62E-20	5.01E-19	515	515
BNC2	0.393416378	1.64E-20	5.08E-19	515	515
CECR6	0.393307652	1.69E-20	5.21E-19	515	514
IL32	0.393213291	1.73E-20	5.32E-19	515	515
BST1	0.393202666	1.73E-20	5.33E-19	515	515
NCAPH	0.393140314	1.76E-20	5.40E-19	515	515
UBE2QL1	0.392891066	1.86E-20	5.72E-19	515	512
FAM115C	0.392701768	1.95E-20	5.98E-19	515	515
SEMA4D	0.392576595	2.01E-20	6.16E-19	515	515
SAMHD1	0.392484937	2.06E-20	6.28E-19	515	515
RAB39	0.392383065	2.11E-20	6.43E-19	515	512
DIRC1	0.392050685	2.28E-20	6.95E-19	515	263
TYMP	0.391898077	2.37E-20	7.20E-19	515	515
ACTN1	0.391786591	2.43E-20	7.39E-19	515	515
LPAR4	0.391629638	2.52E-20	7.66E-19	515	452
C5orf58	0.39152125	2.59E-20	7.85E-19	515	500
PTGIS	0.391075404	2.88E-20	8.71E-19	515	515
KMO	0.391075028	2.88E-20	8.71E-19	515	515
CDX1	0.390947025	2.97E-20	8.96E-19	515	505
DOK2	0.390309399	3.46E-20	1.04E-18	515	515
ANTXR1	0.390254826	3.51E-20	1.05E-18	515	515
CXCR3	0.390159981	3.59E-20	1.08E-18	515	515
FCRL4	0.389778079	3.93E-20	1.18E-18	515	468
DLGAP5	0.389542475	4.16E-20	1.24E-18	515	515
USP54	-0.389260246	4.45E-20	1.33E-18	515	515
LIMD2	0.389203257	4.51E-20	1.34E-18	515	515
DNAJC5B	0.388973214	4.76E-20	1.42E-18	515	515
LOC653653	0.388966796	4.77E-20	1.42E-18	515	515
VOPP1	0.38881275	4.94E-20	1.47E-18	515	515
C11orf82	0.388522675	5.30E-20	1.57E-18	515	515
PCOLCE	0.38838176	5.48E-20	1.62E-18	515	515
LRMP	0.388264254	5.63E-20	1.67E-18	515	515
SLC36A1	0.388086347	5.87E-20	1.73E-18	515	515
RHOBTB2	-0.388064848	5.90E-20	1.74E-18	515	515
GPR15	0.388015469	5.97E-20	1.76E-18	515	481
MATK	0.387968399	6.04E-20	1.77E-18	515	515
DPT	0.387964075	6.05E-20	1.77E-18	515	515
CENPW	0.387674663	6.48E-20	1.90E-18	515	515
SLC38A5	0.387296873	7.08E-20	2.07E-18	515	515
DCLRE1B	0.387222828	7.21E-20	2.11E-18	515	515
CCND3	-0.387109355	7.40E-20	2.16E-18	515	515
ST8SIA4	0.387099601	7.42E-20	2.16E-18	515	515
RAB8B	0.386834287	7.90E-20	2.30E-18	515	515
ASGR2	0.386741668	8.07E-20	2.35E-18	515	513
GAS7	0.386605577	8.34E-20	2.42E-18	515	515
STRA6	0.386600657	8.34E-20	2.42E-18	515	514
SSTR3	0.386404318	8.74E-20	2.53E-18	515	372
SIRPB1	0.386257562	9.05E-20	2.61E-18	515	515
FGD2	0.386066282	9.46E-20	2.73E-18	515	515
GSG2	0.385986714	9.64E-20	2.78E-18	515	515
PPAPDC3	0.385939975	9.75E-20	2.80E-18	515	514
HTRA4	0.385937025	9.76E-20	2.80E-18	515	513
SLFN12L	0.385697114	1.03E-19	2.96E-18	515	515
CLECL1	0.38524611	1.15E-19	3.29E-18	515	511
HTR7	0.385224395	1.15E-19	3.30E-18	515	513
ADM	0.385208695	1.16E-19	3.31E-18	515	515
SAMD9L	0.385052363	1.20E-19	3.42E-18	515	515
AMPD3	0.384706043	1.30E-19	3.71E-18	515	515
SLC2A14	0.384637794	1.32E-19	3.76E-18	515	514
SEPT1	0.384522988	1.36E-19	3.86E-18	515	515
LUM	0.384354023	1.41E-19	4.01E-18	515	515
OSCAR	0.384334011	1.42E-19	4.02E-18	515	515
CD70	0.384051946	1.52E-19	4.29E-18	515	510
CENPI	0.383889248	1.58E-19	4.45E-18	515	515
SLC25A4	-0.383845159	1.59E-19	4.49E-18	515	515
CDKN3	0.383748823	1.63E-19	4.59E-18	515	515
OSTM1	0.383718461	1.64E-19	4.61E-18	515	515
LACTB	0.383712814	1.64E-19	4.61E-18	515	515
PLAUR	0.38368571	1.65E-19	4.63E-18	515	515
TNFRSF4	0.383562277	1.70E-19	4.76E-18	515	515
IL6	0.38331556	1.80E-19	5.04E-18	515	515
RELB	0.383157771	1.87E-19	5.22E-18	515	515
PRR11	0.383053541	1.92E-19	5.34E-18	515	513
C1orf162	0.382981919	1.95E-19	5.42E-18	515	515
IGDCC4	0.382682986	2.09E-19	5.81E-18	515	515
CXCL12	0.382618229	2.12E-19	5.88E-18	515	515
HMOX1	0.382237878	2.32E-19	6.42E-18	515	515
LY96	0.382175408	2.35E-19	6.50E-18	515	515
ERO1L	0.38213748	2.37E-19	6.55E-18	515	515
ARHGAP15	0.382047662	2.42E-19	6.68E-18	515	515
MFSD1	0.38179925	2.56E-19	7.07E-18	515	515
CD40	0.381510507	2.74E-19	7.55E-18	515	515
MT2A	0.381480628	2.76E-19	7.59E-18	515	515
FRMD6	0.381124587	3.00E-19	8.23E-18	515	515
APOL6	0.38098843	3.09E-19	8.48E-18	515	515
ST6GALNAC5	0.380863584	3.18E-19	8.72E-18	515	515
TBC1D10C	0.380666936	3.33E-19	9.11E-18	515	515
BUB1	0.380641821	3.35E-19	9.15E-18	515	515
SPARC	0.380546612	3.43E-19	9.34E-18	515	515
MYO7A	0.380203401	3.71E-19	1.01E-17	515	515
ERMN	0.380191037	3.72E-19	1.01E-17	515	514
CLEC11A	0.379915118	3.96E-19	1.08E-17	515	515
STC1	0.379896218	3.98E-19	1.08E-17	515	515
DENND1A	0.379883957	3.99E-19	1.08E-17	515	515
SCLT1	0.379579397	4.28E-19	1.16E-17	515	515
C5orf20	0.379418733	4.44E-19	1.20E-17	515	508
MGC12916	0.379220154	4.65E-19	1.25E-17	515	510
KCTD17	0.379086094	4.79E-19	1.29E-17	515	515
CCR2	0.378847814	5.06E-19	1.36E-17	515	515
KLF1	0.378822983	5.09E-19	1.37E-17	515	467
IGFBP3	0.378820021	5.10E-19	1.37E-17	515	515
SYNGR3	0.378554818	5.42E-19	1.45E-17	515	515
DOCK10	0.378456464	5.54E-19	1.48E-17	515	515
TTC19	-0.378451226	5.55E-19	1.48E-17	515	515
TLR7	0.378290709	5.75E-19	1.54E-17	515	515
GLT8D2	0.377810181	6.42E-19	1.71E-17	515	515
KDELC1	0.377582567	6.77E-19	1.80E-17	515	515
CMTM3	0.377563605	6.80E-19	1.81E-17	515	515
MYO5C	-0.377396766	7.06E-19	1.87E-17	515	515
BHLHE41	0.377392665	7.07E-19	1.87E-17	515	515
LILRA1	0.37732967	7.17E-19	1.90E-17	515	504
BEND6	0.377298509	7.22E-19	1.91E-17	515	515
ZYX	0.377267371	7.27E-19	1.92E-17	515	515
ADAMTS5	0.377042369	7.65E-19	2.02E-17	515	515
TXLNB	0.376957291	7.80E-19	2.06E-17	515	514
AK3L1	0.376900211	7.91E-19	2.08E-17	515	515
ARHGAP25	0.376721147	8.24E-19	2.16E-17	515	515
GPX8	0.376630537	8.41E-19	2.21E-17	515	515
TTC24	0.376497799	8.67E-19	2.27E-17	515	454
FAM124A	0.376432009	8.80E-19	2.30E-17	515	515
GPR155	0.376217202	9.24E-19	2.41E-17	515	515
PPP2R5A	-0.376059364	9.57E-19	2.50E-17	515	515
RECQL	0.375754765	1.03E-18	2.67E-17	515	515
DOCK8	0.375667747	1.05E-18	2.72E-17	515	515
RIPK2	0.375421682	1.11E-18	2.88E-17	515	515
PEA15	0.375083266	1.19E-18	3.10E-17	515	515
KIF3C	0.374766253	1.28E-18	3.33E-17	515	515
SAMD3	0.374702031	1.30E-18	3.37E-17	515	515
GZMH	0.374220442	1.45E-18	3.76E-17	515	514
IL18R1	0.374169662	1.47E-18	3.79E-17	515	515
ARL11	0.373861616	1.57E-18	4.06E-17	515	515
SLITRK4	0.373715978	1.63E-18	4.19E-17	515	507
CDH2	0.373676072	1.64E-18	4.22E-17	515	514
TPM4	0.373500677	1.71E-18	4.39E-17	515	515
AEBP1	0.373475186	1.72E-18	4.41E-17	515	515
SLC11A1	0.373236572	1.81E-18	4.65E-17	515	515
MEFV	0.373218917	1.82E-18	4.66E-17	515	514
LXN	0.373069485	1.88E-18	4.81E-17	515	515
KIAA1432	0.372938296	1.94E-18	4.95E-17	515	515
TIMP1	0.37270891	2.04E-18	5.20E-17	515	515
FAM54A	0.372673256	2.06E-18	5.24E-17	515	515
EAF2	0.372612363	2.09E-18	5.31E-17	515	515
RUNX2	0.372578509	2.10E-18	5.34E-17	515	515
SNAI2	0.372549926	2.12E-18	5.37E-17	515	515
CKAP2L	0.372487069	2.15E-18	5.44E-17	515	515
LAP3	0.372309531	2.23E-18	5.65E-17	515	515
PHTF2	0.371799894	2.50E-18	6.33E-17	515	515
PLA2G10	-0.371774604	2.52E-18	6.35E-17	515	511
RGS4	0.371772671	2.52E-18	6.35E-17	515	515
TPX2	0.371568508	2.64E-18	6.64E-17	515	515
GPRC5C	-0.371387136	2.75E-18	6.90E-17	515	515
CD6	0.371370493	2.76E-18	6.92E-17	515	515
OPTN	0.371361687	2.76E-18	6.92E-17	515	515
LGI2	0.37128753	2.81E-18	7.03E-17	515	515
GIMAP1	0.371147478	2.90E-18	7.25E-17	515	515
PDE6G	0.370895138	3.06E-18	7.66E-17	515	515
TMEM200A	0.370879579	3.07E-18	7.67E-17	515	515
CEP55	0.37083825	3.10E-18	7.73E-17	515	515
PTPRN	0.370610618	3.27E-18	8.13E-17	515	470
SLC16A6	0.370227921	3.56E-18	8.84E-17	515	515
CHSY1	0.369944658	3.79E-18	9.40E-17	515	515
SLFN11	0.369731786	3.97E-18	9.85E-17	515	515
JSRP1	0.369712158	3.99E-18	9.88E-17	515	512
FAM20C	0.369700195	4.00E-18	9.89E-17	515	515
CDCA5	0.369624606	4.07E-18	1.00E-16	515	515
VENTX	0.369582439	4.10E-18	1.01E-16	515	515
EPB41L3	0.369570673	4.12E-18	1.01E-16	515	515
MGC45800	0.369536568	4.15E-18	1.02E-16	515	485
CCNE1	0.369340803	4.33E-18	1.06E-16	515	515
CD163L1	0.369308235	4.36E-18	1.07E-16	515	515
SCT	0.369268721	4.40E-18	1.08E-16	515	455
AKAP1	-0.369209623	4.46E-18	1.09E-16	515	515
PLA2G5	0.3691474	4.52E-18	1.11E-16	515	514
ACTR3	0.368779122	4.91E-18	1.20E-16	515	515
MTHFD2	0.368715404	4.98E-18	1.21E-16	515	515
MT1G	0.368667752	5.03E-18	1.23E-16	515	513
TUBB6	0.368661265	5.04E-18	1.23E-16	515	515
KIF4A	0.368621964	5.08E-18	1.24E-16	515	515
BHLHE22	0.368566002	5.14E-18	1.25E-16	515	515
PPP1R3G	0.368486576	5.23E-18	1.27E-16	515	513
VPREB3	0.36835818	5.39E-18	1.30E-16	515	513
TRPS1	0.368224218	5.55E-18	1.34E-16	515	515
FAM83D	0.367855898	6.02E-18	1.45E-16	515	515
CD300E	0.367758806	6.15E-18	1.48E-16	515	463
RAB39B	0.367700975	6.23E-18	1.50E-16	515	515
CHFR	0.367508095	6.50E-18	1.56E-16	515	515
DRP2	0.367412838	6.64E-18	1.60E-16	515	505
FGL2	0.367344206	6.74E-18	1.62E-16	515	515
C1orf96	0.367343022	6.74E-18	1.62E-16	515	515
TM6SF2	0.367179654	6.99E-18	1.67E-16	515	503
RCSD1	0.366974657	7.31E-18	1.75E-16	515	515
CYB5D2	-0.366930468	7.38E-18	1.76E-16	515	515
TRAT1	0.366701827	7.76E-18	1.85E-16	515	512
APOL3	0.366476019	8.16E-18	1.95E-16	515	515
UBASH3A	0.366446669	8.21E-18	1.96E-16	515	514
PRR5L	0.366159551	8.74E-18	2.08E-16	515	515
PTGDR	0.365868064	9.32E-18	2.22E-16	515	514
SH3PXD2B	0.365310151	1.05E-17	2.50E-16	515	515
CENPA	0.365250682	1.07E-17	2.53E-16	515	515
C1QTNF6	0.365114301	1.10E-17	2.60E-16	515	515
PLA2G4F	-0.365042243	1.12E-17	2.64E-16	515	513
LILRB5	0.364984693	1.13E-17	2.67E-16	515	515
GXYLT2	0.364977777	1.13E-17	2.67E-16	515	515
GPD1L	-0.364759743	1.19E-17	2.80E-16	515	515
SAA1	0.364537286	1.25E-17	2.94E-16	515	513
KEL	0.364522718	1.25E-17	2.94E-16	515	474
FUT7	0.364240553	1.33E-17	3.13E-16	515	515
C4orf50	0.364191846	1.34E-17	3.16E-16	515	348
GNG2	0.363984316	1.41E-17	3.30E-16	515	515
KLC4	-0.363912207	1.43E-17	3.35E-16	515	515
FASLG	0.363849194	1.45E-17	3.39E-16	515	513
RHOG	0.36381541	1.46E-17	3.41E-16	515	515
CXorf21	0.363729547	1.49E-17	3.47E-16	515	515
FBN1	0.36362034	1.52E-17	3.55E-16	515	515
HOXA1	0.363528898	1.55E-17	3.62E-16	515	514
TTK	0.36348286	1.57E-17	3.65E-16	515	515
CD5	0.363239174	1.65E-17	3.84E-16	515	515
PLCXD2	0.363101921	1.70E-17	3.95E-16	515	515
ARRDC5	0.362838028	1.81E-17	4.18E-16	515	509
MARVELD2	-0.362761198	1.84E-17	4.25E-16	515	515
SLAMF9	0.36275785	1.84E-17	4.25E-16	515	507
PGF	0.362687084	1.87E-17	4.31E-16	515	515
APOL2	0.362484217	1.95E-17	4.49E-16	515	515
GVIN1	0.362447193	1.97E-17	4.53E-16	515	515
ENOX1	0.362353696	2.01E-17	4.61E-16	515	515
ESRP2	-0.362119382	2.11E-17	4.85E-16	515	515
TIMP2	0.362028266	2.15E-17	4.94E-16	515	515
FBXO10	0.361994039	2.17E-17	4.97E-16	515	515
DPYSL3	0.361992549	2.17E-17	4.97E-16	515	515
GAS8	-0.361798745	2.26E-17	5.17E-16	515	515
SELL	0.361666348	2.33E-17	5.32E-16	515	515
MRO	0.361544462	2.39E-17	5.45E-16	515	511
GTSE1	0.361499056	2.41E-17	5.50E-16	515	515
RFX8	0.361384431	2.47E-17	5.63E-16	515	483
C16orf89	-0.361028576	2.67E-17	6.07E-16	515	515
GPRIN3	0.360999409	2.69E-17	6.10E-16	515	515
SLC8A1	0.360977902	2.70E-17	6.13E-16	515	515
NAGK	0.360914709	2.74E-17	6.20E-16	515	515
SAA2	0.360880595	2.76E-17	6.24E-16	515	508
CD244	0.360809614	2.80E-17	6.33E-16	515	515
MIXL1	0.360556078	2.96E-17	6.68E-16	515	417
ZNF804A	0.36044198	3.03E-17	6.84E-16	515	511
CLLU1OS	0.360300739	3.12E-17	7.04E-16	515	337
STAT5A	0.360149062	3.23E-17	7.26E-16	515	515
MNDA	0.360081923	3.27E-17	7.36E-16	515	515
FIBIN	0.3600606	3.29E-17	7.39E-16	515	515
HRH2	0.359966355	3.36E-17	7.53E-16	515	515
BTLA	0.359804212	3.48E-17	7.79E-16	515	515
STAP1	0.359763462	3.51E-17	7.85E-16	515	514
GPR18	0.359685132	3.57E-17	7.97E-16	515	515
IL1R2	0.359633367	3.61E-17	8.05E-16	515	515
COL5A3	0.359609319	3.62E-17	8.08E-16	515	515
COL22A1	0.359481708	3.72E-17	8.30E-16	515	515
DLG2	0.359474497	3.73E-17	8.30E-16	515	515
C11orf52	-0.359080742	4.06E-17	9.02E-16	515	515
ZC3H12D	0.359054314	4.08E-17	9.07E-16	515	514
CECR1	0.359031713	4.10E-17	9.10E-16	515	515
PGK1	0.359006658	4.12E-17	9.14E-16	515	515
C10orf55	0.358746075	4.36E-17	9.65E-16	515	510
RAD54L	0.358722918	4.38E-17	9.69E-16	515	515
ACTA2	0.358494171	4.60E-17	1.02E-15	515	515
TMEM51	0.35839307	4.70E-17	1.04E-15	515	515
GYPC	0.358297909	4.80E-17	1.06E-15	515	515
CLIP3	0.358005577	5.11E-17	1.12E-15	515	515
NCR1	0.357899493	5.22E-17	1.15E-15	515	414
LEF1	0.357749194	5.39E-17	1.18E-15	515	515
ZNF469	0.357237774	6.02E-17	1.32E-15	515	515
B2M	0.357065795	6.24E-17	1.37E-15	515	515
NCAPG	0.356936515	6.41E-17	1.40E-15	515	515
CCNA2	0.356912912	6.45E-17	1.41E-15	515	515
UBE2C	0.356660878	6.80E-17	1.49E-15	515	515
THEMIS	0.356579424	6.92E-17	1.51E-15	515	515
PGAM1	0.356524109	7.00E-17	1.53E-15	515	515
SOSTDC1	-0.356520689	7.01E-17	1.53E-15	515	482
ELOVL4	0.356503574	7.03E-17	1.53E-15	515	514
GPR82	0.35639533	7.19E-17	1.56E-15	515	514
LOC400759	0.35611869	7.63E-17	1.66E-15	515	514
RAD51AP1	0.356084777	7.68E-17	1.67E-15	515	515
SAP30	0.355878019	8.03E-17	1.74E-15	515	515
SV2A	0.355857987	8.06E-17	1.74E-15	515	515
MMP25	0.355781551	8.19E-17	1.77E-15	515	515
DNM1	0.355562939	8.58E-17	1.85E-15	515	515
PLA2G1B	-0.35553747	8.63E-17	1.86E-15	515	491
SEMA7A	0.355498149	8.70E-17	1.87E-15	515	515
TPTE2	0.355460547	8.77E-17	1.89E-15	515	399
KPNA2	0.35545971	8.77E-17	1.89E-15	515	515
ARPC2	0.355302071	9.07E-17	1.95E-15	515	515
AKT3	0.355155956	9.35E-17	2.01E-15	515	515
TTYH3	0.355132689	9.40E-17	2.01E-15	515	515
PIF1	0.355117134	9.43E-17	2.02E-15	515	515
EPB41L2	0.35504178	9.58E-17	2.05E-15	515	515
ARHGEF6	0.354907024	9.86E-17	2.11E-15	515	515
SLC26A9	-0.354835649	1.00E-16	2.13E-15	515	514
SLC25A19	0.354738857	1.02E-16	2.18E-15	515	515
FNBP1	0.354665231	1.04E-16	2.21E-15	515	515
SETD4	-0.35456486	1.06E-16	2.25E-15	515	515
TUBA1B	0.354447837	1.09E-16	2.31E-15	515	515
C1orf210	-0.35416358	1.15E-16	2.45E-15	515	515
RAP2A	0.354029389	1.19E-16	2.51E-15	515	515
KIF9	-0.353944978	1.21E-16	2.56E-15	515	515
LST1	0.353720755	1.27E-16	2.68E-15	515	515
OSM	0.35370238	1.27E-16	2.68E-15	515	515
RCN3	0.353666659	1.28E-16	2.70E-15	515	515
GAS2L3	0.353288727	1.39E-16	2.92E-15	515	514
MOSC1	-0.35324466	1.40E-16	2.95E-15	515	515
TMEM38B	0.353185212	1.42E-16	2.98E-15	515	515
ASF1B	0.353152006	1.43E-16	3.00E-15	515	515
KIF2C	0.353066369	1.45E-16	3.05E-15	515	515
GJB2	0.353035953	1.46E-16	3.06E-15	515	515
SLC16A10	0.35301724	1.47E-16	3.07E-15	515	515
TNFRSF13C	0.352948962	1.49E-16	3.11E-15	515	505
MRAS	0.352763245	1.55E-16	3.23E-15	515	515
SOX13	-0.352752642	1.55E-16	3.24E-15	515	515
TNIP3	0.35251854	1.63E-16	3.40E-15	515	514
XYLT1	0.352482259	1.64E-16	3.42E-15	515	515
MN1	0.352328927	1.69E-16	3.53E-15	515	515
KLF15	-0.352247136	1.72E-16	3.58E-15	515	515
PRICKLE4	-0.352115402	1.77E-16	3.68E-15	515	515
KIF15	0.351981627	1.82E-16	3.78E-15	515	515
LAMA4	0.351868278	1.87E-16	3.87E-15	515	515
CYP4B1	-0.351695673	1.93E-16	4.01E-15	515	514
CLIC4	0.351662279	1.95E-16	4.03E-15	515	515
CHST1	0.351604237	1.97E-16	4.07E-15	515	515
TREM2	0.351463662	2.03E-16	4.19E-15	515	515
OBFC2A	0.351445067	2.04E-16	4.20E-15	515	515
TAPT1	-0.351392301	2.06E-16	4.25E-15	515	515
ATP6V1B2	0.351241551	2.13E-16	4.38E-15	515	515
FANCB	0.350886327	2.29E-16	4.71E-15	515	515
HIC1	0.350698184	2.38E-16	4.89E-15	515	515
SCAMP5	0.350646103	2.41E-16	4.94E-15	515	515
APOC1	0.350515598	2.47E-16	5.07E-15	515	515
ZNF33B	-0.350366964	2.55E-16	5.22E-15	515	515
SYNJ2	0.350253295	2.61E-16	5.34E-15	515	515
CXCR2P1	0.350148275	2.67E-16	5.45E-15	515	509
S100A8	0.350090437	2.70E-16	5.51E-15	515	515
CPT1C	0.350006528	2.75E-16	5.61E-15	515	515
CALD1	0.349942796	2.78E-16	5.67E-15	515	515
PSME2	0.349936362	2.79E-16	5.68E-15	515	515
PLK1	0.349858621	2.83E-16	5.76E-15	515	515
CSGALNACT2	0.349701571	2.93E-16	5.95E-15	515	515
XRN1	0.349643025	2.96E-16	6.01E-15	515	515
PLLP	-0.34956146	3.01E-16	6.11E-15	515	515
FBLN2	0.349555666	3.02E-16	6.11E-15	515	515
TSTD1	-0.349289778	3.19E-16	6.45E-15	515	515
KLK4	0.348988786	3.39E-16	6.86E-15	515	376
APOL4	0.348793442	3.53E-16	7.13E-15	515	515
E2F2	0.348733777	3.58E-16	7.21E-15	515	515
IDO1	0.348638599	3.65E-16	7.35E-15	515	515
MCOLN2	0.348624825	3.66E-16	7.36E-15	515	514
OGFRL1	0.34857371	3.70E-16	7.43E-15	515	515
CCL25	0.348550329	3.71E-16	7.46E-15	515	426
CASC5	0.348472991	3.77E-16	7.57E-15	515	515
HVCN1	0.348252623	3.95E-16	7.92E-15	515	515
FCRL3	0.348223446	3.97E-16	7.96E-15	515	512
FAM55D	0.348099988	4.08E-16	8.15E-15	515	379
ALDH1A3	0.34789955	4.25E-16	8.49E-15	515	515
PRF1	0.347824446	4.31E-16	8.61E-15	515	515
CXCR5	0.347751425	4.38E-16	8.73E-15	515	515
AK1	-0.3477365	4.39E-16	8.75E-15	515	515
TAGLN	0.347637018	4.48E-16	8.93E-15	515	515
IRF5	0.347588677	4.53E-16	9.01E-15	515	515
KLRC3	0.347531808	4.58E-16	9.10E-15	515	474
CR1L	0.347405549	4.70E-16	9.33E-15	515	439
SLC44A3	-0.347308103	4.80E-16	9.51E-15	515	515
PLN	0.347142944	4.96E-16	9.83E-15	515	515
SOCS1	0.347114298	4.99E-16	9.88E-15	515	515
FAM159A	0.347037482	5.07E-16	1.00E-14	515	514
GLS2	-0.347026561	5.08E-16	1.00E-14	515	514
KLRC1	0.347020077	5.09E-16	1.00E-14	515	504
JAK2	0.347016853	5.09E-16	1.00E-14	515	515
PCBD1	-0.347011815	5.10E-16	1.00E-14	515	515
PPP1R16B	0.346953452	5.16E-16	1.01E-14	515	515
KIAA1024	0.346906021	5.21E-16	1.02E-14	515	515
SLC2A1	0.346874334	5.24E-16	1.03E-14	515	515
PLCG2	0.34683369	5.29E-16	1.04E-14	515	515
MGAT4A	0.346801194	5.32E-16	1.04E-14	515	515
GPR34	0.346780233	5.35E-16	1.05E-14	515	515
C1orf116	-0.346746122	5.38E-16	1.05E-14	515	515
CLSPN	0.346710335	5.42E-16	1.06E-14	515	515
C10orf125	0.3466741	5.46E-16	1.07E-14	515	515
NTNG2	0.346577622	5.57E-16	1.09E-14	515	513
RGS19	0.346256531	5.95E-16	1.16E-14	515	515
FNDC1	0.346152491	6.08E-16	1.18E-14	515	515
MKI67	0.346121526	6.12E-16	1.19E-14	515	515
MCM10	0.346092395	6.15E-16	1.20E-14	515	515
MOBKL1B	0.346034329	6.23E-16	1.21E-14	515	515
L1CAM	0.34578023	6.56E-16	1.27E-14	515	513
IL1RN	0.345601889	6.80E-16	1.32E-14	515	515
HTRA1	0.345559948	6.86E-16	1.33E-14	515	515
ISL2	0.345542056	6.89E-16	1.33E-14	515	477
HJURP	0.345332016	7.19E-16	1.39E-14	515	515
FAM72B	0.345248493	7.31E-16	1.41E-14	515	515
CLDN14	0.345108304	7.52E-16	1.45E-14	515	493
FNDC3B	0.345014508	7.67E-16	1.48E-14	515	515
GIMAP6	0.344684311	8.20E-16	1.58E-14	515	515
ARSI	0.344599073	8.34E-16	1.60E-14	515	515
FOLR1	-0.344596313	8.35E-16	1.60E-14	515	514
RCOR3	-0.344348675	8.78E-16	1.68E-14	515	515
LNX2	-0.344326156	8.82E-16	1.69E-14	515	515
LOC389634	0.344133637	9.17E-16	1.76E-14	515	506
CCIN	0.344131429	9.18E-16	1.76E-14	515	493
RGS10	0.344079699	9.27E-16	1.77E-14	515	515
TEX11	0.344053891	9.32E-16	1.78E-14	515	403
AQP7	-0.343872579	9.67E-16	1.84E-14	515	502
UHRF1	0.343717515	9.98E-16	1.90E-14	515	515
RSPO3	0.343636299	1.01E-15	1.93E-14	515	515
SIGLEC1	0.343295275	1.09E-15	2.07E-14	515	515
C16orf54	0.343219638	1.10E-15	2.10E-14	515	515
FOXA2	-0.343041825	1.14E-15	2.17E-14	515	513
LY9	0.343037228	1.15E-15	2.17E-14	515	515
IL21	0.342960399	1.16E-15	2.20E-14	515	192
C14orf118	0.342951488	1.17E-15	2.21E-14	515	515
OVGP1	-0.342936882	1.17E-15	2.21E-14	515	515
TMEM63B	-0.342797615	1.20E-15	2.27E-14	515	515
MGAT1	0.342621266	1.25E-15	2.35E-14	515	515
TSHR	0.3425996	1.25E-15	2.36E-14	515	491
PMP22	0.342460031	1.29E-15	2.43E-14	515	515
FAM65C	0.342414099	1.30E-15	2.45E-14	515	515
RAB31	0.342293982	1.33E-15	2.50E-14	515	515
MCM6	0.342254468	1.34E-15	2.52E-14	515	515
C10orf32	-0.342221086	1.35E-15	2.54E-14	515	515
NEK8	-0.342208398	1.35E-15	2.54E-14	515	515
XCL2	0.341979161	1.42E-15	2.66E-14	515	512
WASF1	0.341884118	1.45E-15	2.71E-14	515	515
MGAT2	0.341792015	1.47E-15	2.75E-14	515	515
IL8	0.341483537	1.57E-15	2.93E-14	515	515
ST3GAL2	0.341454079	1.58E-15	2.94E-14	515	515
POLR3H	-0.341357438	1.61E-15	3.00E-14	515	515
LRRC8C	0.341285989	1.63E-15	3.04E-14	515	515
C18orf54	0.341092061	1.70E-15	3.15E-14	515	515
HNF1B	-0.341091602	1.70E-15	3.15E-14	515	514
PMM1	-0.340767694	1.81E-15	3.36E-14	515	515
CLSTN2	0.340708096	1.83E-15	3.40E-14	515	513
TM6SF1	0.340674331	1.84E-15	3.42E-14	515	515
TMEM229B	0.340606737	1.87E-15	3.46E-14	515	515
TTC7B	0.340100864	2.07E-15	3.83E-14	515	515
SPHAR	-0.340063995	2.08E-15	3.85E-14	515	515
RACGAP1	0.339927427	2.14E-15	3.96E-14	515	515
NDC80	0.339803061	2.20E-15	4.05E-14	515	515
BMP8A	0.339713773	2.23E-15	4.12E-14	515	515
IGFL2	0.339636823	2.27E-15	4.18E-14	515	501
APOC2	0.33954626	2.31E-15	4.25E-14	515	515
KLRK1	0.339279697	2.44E-15	4.48E-14	515	515
FAM198B	0.339201047	2.48E-15	4.54E-14	515	515
CACNA2D4	0.339200059	2.48E-15	4.54E-14	515	515
CSF2RA	0.338983142	2.59E-15	4.74E-14	515	515
CD248	0.338948991	2.60E-15	4.77E-14	515	515
HLA-DMB	0.338793778	2.68E-15	4.91E-14	515	515
THBS1	0.338733827	2.72E-15	4.97E-14	515	515
HLA-B	0.338726188	2.72E-15	4.97E-14	515	515
CD8B	0.338648644	2.76E-15	5.04E-14	515	515
RGL4	0.338538951	2.82E-15	5.15E-14	515	512
RS1	-0.338236591	3.00E-15	5.47E-14	515	479
EPR1	0.338149154	3.05E-15	5.56E-14	515	513
CDCA2	0.338029123	3.13E-15	5.68E-14	515	515
CCNE2	0.338028764	3.13E-15	5.68E-14	515	515
ZAP70	0.33787746	3.22E-15	5.85E-14	515	515
IL11	0.337748412	3.31E-15	6.00E-14	515	514
SBSN	0.337667636	3.36E-15	6.09E-14	515	424
TBC1D1	0.337586775	3.41E-15	6.18E-14	515	515
ATP1B3	0.337351659	3.58E-15	6.47E-14	515	515
IGLON5	0.337273006	3.63E-15	6.56E-14	515	507
SIGLEC15	0.33712254	3.74E-15	6.76E-14	515	489
DEPDC1B	0.336866432	3.94E-15	7.10E-14	515	515
GJB1	-0.336812623	3.98E-15	7.17E-14	515	507
TMEM87A	-0.336656529	4.10E-15	7.39E-14	515	515
GANC	-0.336531511	4.21E-15	7.57E-14	515	515
RASA3	0.336462434	4.26E-15	7.66E-14	515	515
ALDH1B1	0.336424778	4.30E-15	7.71E-14	515	515
TMEM125	-0.336417308	4.30E-15	7.72E-14	515	515
FAM117B	-0.33637859	4.33E-15	7.77E-14	515	515
MYO9B	0.336192191	4.50E-15	8.05E-14	515	515
KIF18B	0.335906595	4.76E-15	8.51E-14	515	515
ACSM3	-0.335894647	4.77E-15	8.53E-14	515	515
SKA1	0.335816607	4.84E-15	8.65E-14	515	515
ARHGAP4	0.335703972	4.95E-15	8.84E-14	515	515
HHIPL1	0.335468502	5.19E-15	9.25E-14	515	515
SH2D4A	-0.335322472	5.34E-15	9.51E-14	515	515
NLRC4	0.335143199	5.53E-15	9.84E-14	515	515
CARD9	0.335120545	5.55E-15	9.88E-14	515	515
ARNTL2	0.335086303	5.59E-15	9.93E-14	515	515
STK4	0.335081748	5.60E-15	9.93E-14	515	515
ZNF80	0.335058667	5.62E-15	9.97E-14	515	488
PHF19	0.335000595	5.69E-15	1.01E-13	515	515
ALOX5	0.334857952	5.85E-15	1.04E-13	515	515
NCR3	0.334783885	5.93E-15	1.05E-13	515	513
C14orf49	0.334722981	6.00E-15	1.06E-13	515	514
DCAF8	-0.334714385	6.02E-15	1.06E-13	515	515
CABC1	-0.334699634	6.03E-15	1.06E-13	515	515
DFNA5	0.334654175	6.09E-15	1.07E-13	515	515
EPHB2	0.334619362	6.13E-15	1.08E-13	515	515
CDC20	0.334601971	6.15E-15	1.08E-13	515	515
NRIP1	0.33427138	6.56E-15	1.15E-13	515	515
TMEM86A	0.334140465	6.73E-15	1.18E-13	515	515
NUAK1	0.334128924	6.75E-15	1.18E-13	515	515
C9orf139	0.334034066	6.87E-15	1.21E-13	515	504
HELLS	0.333909466	7.04E-15	1.23E-13	515	515
CRY2	-0.333756771	7.26E-15	1.27E-13	515	515
ARL10	0.333713059	7.32E-15	1.28E-13	515	514
FBXW4	-0.333423911	7.74E-15	1.35E-13	515	515
SIGLEC14	0.333334541	7.88E-15	1.38E-13	515	496
DYNC2LI1	-0.333080872	8.28E-15	1.44E-13	515	515
CPT2	-0.333054521	8.32E-15	1.45E-13	515	515
BGN	0.332946705	8.50E-15	1.48E-13	515	515
TM4SF19	0.332560948	9.16E-15	1.59E-13	515	515
CCNB2	0.332529366	9.22E-15	1.60E-13	515	515
CACNA2D1	0.332431084	9.40E-15	1.63E-13	515	508
TBX21	0.332367865	9.51E-15	1.65E-13	515	515
SIGLEC11	0.332317359	9.61E-15	1.67E-13	515	509
CDCA8	0.332302126	9.64E-15	1.67E-13	515	515
BTBD9	-0.332113119	1.00E-14	1.73E-13	515	515
FAM72D	0.332104612	1.00E-14	1.73E-13	515	515
C20orf56	-0.332075263	1.01E-14	1.74E-13	515	505
KCNH4	0.332038318	1.01E-14	1.75E-13	515	480
IFT140	-0.332029806	1.02E-14	1.75E-13	515	515
CYP4Z2P	-0.331974233	1.03E-14	1.77E-13	515	383
NUF2	0.331875174	1.05E-14	1.80E-13	515	515
FAM113B	0.331783319	1.07E-14	1.83E-13	515	515
C10orf128	0.33165411	1.09E-14	1.88E-13	515	515
C22orf9	0.331540061	1.12E-14	1.92E-13	515	515
DNMT1	0.331451613	1.14E-14	1.95E-13	515	515
SGOL1	0.331412585	1.15E-14	1.96E-13	515	515
STX11	0.330996644	1.24E-14	2.13E-13	515	515
CCDC64B	-0.330862101	1.27E-14	2.18E-13	515	514
TOP2A	0.330818681	1.29E-14	2.20E-13	515	515
BICC1	0.330814031	1.29E-14	2.20E-13	515	515
GRM8	0.330795172	1.29E-14	2.20E-13	515	499
SLC5A2	-0.330698514	1.32E-14	2.24E-13	515	409
C5orf62	0.330314765	1.42E-14	2.41E-13	515	515
PLA2G12A	-0.330170535	1.46E-14	2.48E-13	515	515
NFKBIE	0.330115978	1.47E-14	2.50E-13	515	515
C6orf204	0.329993025	1.51E-14	2.56E-13	515	515
TRIM59	0.329970019	1.51E-14	2.57E-13	515	515
RGL2	-0.329961046	1.52E-14	2.57E-13	515	515
SECTM1	0.329746035	1.58E-14	2.68E-13	515	515
CENPE	0.329707982	1.59E-14	2.70E-13	515	515
PEBP4	-0.329695855	1.60E-14	2.70E-13	515	504
CNNM3	-0.329681579	1.60E-14	2.71E-13	515	515
TYMS	0.329676131	1.60E-14	2.71E-13	515	515
SKAP2	0.329668997	1.60E-14	2.71E-13	515	515
DEPDC1	0.329487477	1.66E-14	2.80E-13	515	515
ABHD14B	-0.32939542	1.69E-14	2.85E-13	515	515
TICAM2	0.329266211	1.73E-14	2.92E-13	515	512
ZCCHC5	0.329239062	1.74E-14	2.93E-13	515	396
PGAP2	-0.329184418	1.76E-14	2.96E-13	515	515
RRM2	0.329115564	1.78E-14	3.00E-13	515	515
C6orf182	0.329106039	1.79E-14	3.00E-13	515	515
DPYSL4	0.329068886	1.80E-14	3.02E-13	515	513
NUDT13	-0.328942538	1.85E-14	3.09E-13	515	515
CLEC17A	0.328910194	1.86E-14	3.11E-13	515	486
LOC100302401	0.328899231	1.86E-14	3.11E-13	515	515
MMP1	0.32865869	1.95E-14	3.26E-13	515	515
C7orf68	0.328446621	2.03E-14	3.39E-13	515	515
SORBS2	-0.328397742	2.05E-14	3.42E-13	515	515
CYP1B1	0.328328182	2.08E-14	3.46E-13	515	515
BIRC5	0.328177414	2.14E-14	3.56E-13	515	515
WISP2	0.328161714	2.14E-14	3.57E-13	515	515
RECK	0.328073805	2.18E-14	3.63E-13	515	515
EGR2	0.328020274	2.20E-14	3.66E-13	515	515
IVD	-0.328017722	2.20E-14	3.66E-13	515	515
C19orf28	0.32765032	2.36E-14	3.92E-13	515	515
INSL3	0.327573843	2.40E-14	3.98E-13	515	506
TSHZ2	0.327538564	2.42E-14	4.00E-13	515	515
TMEM206	0.327360063	2.50E-14	4.13E-13	515	515
SENP8	-0.327255032	2.55E-14	4.22E-13	515	515
ASPM	0.32722476	2.56E-14	4.24E-13	515	515
SH3BGRL2	-0.32712905	2.61E-14	4.31E-13	515	515
OBFC1	-0.327073923	2.64E-14	4.35E-13	515	515
ARHGAP22	0.327038156	2.66E-14	4.38E-13	515	515
LYPD5	0.326960109	2.70E-14	4.44E-13	515	515
LPAR5	0.32690994	2.72E-14	4.48E-13	515	515
SHANK1	0.326837738	2.76E-14	4.54E-13	515	500
ARSB	0.326832215	2.76E-14	4.54E-13	515	515
GKN2	-0.326792153	2.78E-14	4.57E-13	515	453
SYK	0.326674231	2.85E-14	4.67E-13	515	515
HMMR	0.326379102	3.01E-14	4.94E-13	515	515
PATL1	0.326251949	3.09E-14	5.05E-13	515	515
PRR15L	-0.32604873	3.21E-14	5.25E-13	515	515
RTN1	0.325894157	3.30E-14	5.40E-13	515	515
CHP	-0.325883157	3.31E-14	5.41E-13	515	515
CDKN2D	0.325762245	3.39E-14	5.53E-13	515	515
SPIRE2	-0.325601766	3.49E-14	5.69E-13	515	515
CTSZ	0.325598987	3.49E-14	5.69E-13	515	515
P2RX5	0.325566849	3.52E-14	5.72E-13	515	515
ZNF365	0.325552447	3.53E-14	5.73E-13	515	515
KIAA0319L	-0.325543098	3.53E-14	5.74E-13	515	515
NUP62	0.325541859	3.53E-14	5.74E-13	515	515
AURKB	0.325506111	3.56E-14	5.77E-13	515	515
LDHD	-0.325356431	3.66E-14	5.93E-13	515	515
DDR2	0.325312012	3.69E-14	5.98E-13	515	515
KLHL5	0.325224758	3.75E-14	6.07E-13	515	515
EGFLAM	0.325176935	3.79E-14	6.12E-13	515	515
LPAR6	0.324981163	3.93E-14	6.35E-13	515	515
MCART6	0.324969574	3.94E-14	6.36E-13	515	514
BOC	0.324955092	3.95E-14	6.37E-13	515	515
SKA3	0.324805506	4.06E-14	6.55E-13	515	515
INSRR	0.324741056	4.11E-14	6.62E-13	515	335
HSPA6	0.324628079	4.20E-14	6.76E-13	515	515
DDAH1	-0.324616444	4.21E-14	6.77E-13	515	515
MED11	-0.324560239	4.25E-14	6.84E-13	515	515
TNC	0.324484582	4.32E-14	6.93E-13	515	515
CNTROB	-0.324469918	4.33E-14	6.94E-13	515	515
AVPR1A	0.32436718	4.41E-14	7.07E-13	515	503
C3orf59	0.324348857	4.43E-14	7.09E-13	515	515
SLCO5A1	0.324254467	4.51E-14	7.21E-13	515	511
FAM164C	-0.324242374	4.52E-14	7.22E-13	515	515
P2RY13	0.324233709	4.53E-14	7.23E-13	515	515
LRP1	0.324219468	4.54E-14	7.24E-13	515	515
ADAMTS14	0.324218278	4.54E-14	7.24E-13	515	515
ASPHD2	0.324211425	4.54E-14	7.24E-13	515	515
CACNA2D2	-0.32415253	4.60E-14	7.32E-13	515	515
FLT3LG	0.324126649	4.62E-14	7.35E-13	515	515
ITGAV	0.324044938	4.69E-14	7.46E-13	515	515
NTM	0.324018698	4.71E-14	7.49E-13	515	515
CCL1	0.323795349	4.92E-14	7.80E-13	515	296
LGTN	-0.323792466	4.92E-14	7.80E-13	515	515
GNLY	0.323758083	4.95E-14	7.84E-13	515	515
TTL	0.323756321	4.95E-14	7.84E-13	515	515
ADPRHL1	-0.323614935	5.09E-14	8.05E-13	515	515
RASGRF2	0.323587716	5.11E-14	8.08E-13	515	515
PKMYT1	0.323525396	5.17E-14	8.17E-13	515	515
MCCC2	-0.32298114	5.73E-14	9.05E-13	515	515
HPS5	0.322840435	5.88E-14	9.28E-13	515	515
COL16A1	0.322802674	5.93E-14	9.34E-13	515	515
GRIN2D	0.322780605	5.95E-14	9.36E-13	515	515
NRAS	0.322780402	5.95E-14	9.36E-13	515	515
TACC2	-0.322606874	6.15E-14	9.67E-13	515	515
PYROXD2	-0.322483978	6.29E-14	9.88E-13	515	515
ELL3	-0.32245324	6.33E-14	9.93E-13	515	515
HSPA13	0.322237903	6.59E-14	1.03E-12	515	515
NOSTRIN	-0.322234631	6.59E-14	1.03E-12	515	515
SCGB3A2	-0.322193524	6.64E-14	1.04E-12	515	511
PARD6B	-0.322149746	6.70E-14	1.05E-12	515	515
AICDA	0.322125835	6.73E-14	1.05E-12	515	429
NUDT12	-0.321979559	6.91E-14	1.08E-12	515	515
DAPP1	0.321667568	7.33E-14	1.14E-12	515	515
KLRC2	0.321535496	7.51E-14	1.17E-12	515	496
ADAMTS16	0.321400685	7.71E-14	1.20E-12	515	512
TMIGD2	0.321367732	7.75E-14	1.21E-12	515	508
PRKCB	0.321126897	8.11E-14	1.26E-12	515	515
SNX6	0.320976961	8.34E-14	1.30E-12	515	515
BATF3	0.320849111	8.54E-14	1.33E-12	515	515
FGF7	0.320789004	8.64E-14	1.34E-12	515	515
ANLN	0.32075897	8.69E-14	1.35E-12	515	515
FHL2	0.320454417	9.19E-14	1.43E-12	515	515
LOC388152	-0.320414964	9.26E-14	1.43E-12	515	515
C15orf56	-0.320396739	9.29E-14	1.44E-12	515	514
SIRT3	-0.320365788	9.35E-14	1.45E-12	515	515
PLK4	0.320282905	9.49E-14	1.47E-12	515	515
ADI1	-0.320231633	9.58E-14	1.48E-12	515	515
LAT	0.320193006	9.65E-14	1.49E-12	515	515
ESPL1	0.320157492	9.72E-14	1.50E-12	515	515
ACER3	0.320108857	9.80E-14	1.51E-12	515	515
PYCR2	-0.320080582	9.86E-14	1.52E-12	515	515
PPP2R2B	0.320052772	9.91E-14	1.52E-12	515	515
AMPD1	0.320039383	9.93E-14	1.53E-12	515	492
TMEM163	-0.319952236	1.01E-13	1.55E-12	515	515
VIPR1	-0.319818147	1.03E-13	1.59E-12	515	515
SLFNL1	-0.319717912	1.05E-13	1.62E-12	515	514
PFKP	0.319703856	1.06E-13	1.62E-12	515	515
BATF2	0.319693313	1.06E-13	1.62E-12	515	515
NUSAP1	0.319688584	1.06E-13	1.62E-12	515	515
FLI1	0.319572736	1.08E-13	1.66E-12	515	515
IKBIP	0.319456799	1.11E-13	1.69E-12	515	515
MOBKL2A	0.319435381	1.11E-13	1.70E-12	515	515
REEP2	0.319393518	1.12E-13	1.71E-12	515	514
LOC80154	-0.319307778	1.14E-13	1.73E-12	515	515
PLA2G4C	0.319267834	1.15E-13	1.75E-12	515	515
PRSS16	-0.319258403	1.15E-13	1.75E-12	515	515
APOBEC3D	0.319250592	1.15E-13	1.75E-12	515	515
NEXN	0.319226103	1.15E-13	1.76E-12	515	515
STAT4	0.319140949	1.17E-13	1.78E-12	515	515
KIF23	0.319067778	1.19E-13	1.81E-12	515	515
ETS1	0.318991907	1.21E-13	1.83E-12	515	515
KNTC1	0.318938104	1.22E-13	1.85E-12	515	515
ESCO2	0.318824045	1.24E-13	1.88E-12	515	515
UNC13B	-0.318799798	1.25E-13	1.89E-12	515	515
HIF1A	0.318783176	1.25E-13	1.90E-12	515	515
APOL1	0.318740662	1.26E-13	1.91E-12	515	515
ANGPTL6	0.318690538	1.28E-13	1.93E-12	515	507
SFRP4	0.318662296	1.28E-13	1.93E-12	515	515
GEFT	0.318568029	1.30E-13	1.97E-12	515	515
ZBED2	0.31842798	1.34E-13	2.02E-12	515	515
SFTA1P	-0.318397579	1.35E-13	2.03E-12	515	513
COCH	0.318293037	1.37E-13	2.06E-12	515	514
STIL	0.318155527	1.41E-13	2.12E-12	515	515
EVL	0.318147826	1.41E-13	2.12E-12	515	515
BRCA2	0.318118668	1.42E-13	2.13E-12	515	515
PIK3CD	0.318056107	1.43E-13	2.15E-12	515	515
SLC20A1	0.317939463	1.47E-13	2.20E-12	515	515
F5	0.317930098	1.47E-13	2.20E-12	515	515
CHIA	-0.317879884	1.48E-13	2.22E-12	515	492
MTHFD1L	0.317851864	1.49E-13	2.23E-12	515	515
CASP1	0.317766645	1.51E-13	2.26E-12	515	515
KIF12	-0.317758136	1.51E-13	2.26E-12	515	512
TNS3	0.317622437	1.55E-13	2.32E-12	515	515
HPRT1	0.317569112	1.57E-13	2.34E-12	515	515
CHST2	0.317518163	1.58E-13	2.36E-12	515	515
POLQ	0.317508509	1.59E-13	2.36E-12	515	515
ABHD14A	-0.317502343	1.59E-13	2.36E-12	515	515
HIVEP3	0.317463278	1.60E-13	2.38E-12	515	515
PDE1B	0.317175639	1.69E-13	2.50E-12	515	515
GYG1	0.316991954	1.74E-13	2.59E-12	515	515
ZNF831	0.31676399	1.82E-13	2.70E-12	515	515
MMP15	-0.316641421	1.86E-13	2.76E-12	515	515
HLA-DQA1	0.316603283	1.87E-13	2.77E-12	515	515
CNPY4	0.316563505	1.89E-13	2.79E-12	515	515
ABCA1	0.316543283	1.89E-13	2.80E-12	515	515
FSTL1	0.31650827	1.91E-13	2.82E-12	515	515
NAIP	0.316016055	2.09E-13	3.08E-12	515	515
CHEK1	0.315940247	2.12E-13	3.12E-12	515	515
VIM	0.315918749	2.12E-13	3.13E-12	515	515
SLC25A38	-0.315656208	2.23E-13	3.28E-12	515	515
SLC6A17	0.315653637	2.23E-13	3.28E-12	515	493
FAM22A	-0.315633962	2.24E-13	3.29E-12	515	515
TNFAIP8	0.315544775	2.27E-13	3.34E-12	515	515
RLTPR	0.315485169	2.30E-13	3.38E-12	515	515
PHKB	-0.315438054	2.32E-13	3.40E-12	515	515
ZSWIM7	-0.315091487	2.47E-13	3.62E-12	515	515
GNA12	0.315061859	2.48E-13	3.64E-12	515	515
CDKN2C	0.314939401	2.54E-13	3.72E-12	515	515
ATP13A3	0.314829868	2.59E-13	3.79E-12	515	515
CD38	0.314776434	2.62E-13	3.83E-12	515	515
LOC541471	0.314755553	2.63E-13	3.84E-12	515	515
CDC6	0.31463729	2.68E-13	3.92E-12	515	515
CDK1	0.314550824	2.73E-13	3.98E-12	515	515
HIBCH	-0.314527358	2.74E-13	3.99E-12	515	515
FAM49A	0.314498463	2.75E-13	4.01E-12	515	515
FAAH	-0.314465071	2.77E-13	4.03E-12	515	515
MAP7D3	0.314459741	2.77E-13	4.03E-12	515	515
C12orf48	0.314393593	2.81E-13	4.08E-12	515	515
IGSF21	0.314362063	2.82E-13	4.10E-12	515	505
GNRHR2	-0.314288954	2.86E-13	4.15E-12	515	515
C6orf41	-0.314170015	2.92E-13	4.24E-12	515	513
GAP43	0.314138936	2.94E-13	4.26E-12	515	469
WIPI1	0.314073922	2.97E-13	4.31E-12	515	515
GAB3	0.314037398	2.99E-13	4.33E-12	515	515
C9orf152	-0.313955438	3.04E-13	4.40E-12	515	515
DPF3	0.313867894	3.09E-13	4.46E-12	515	513
JPH1	-0.313652951	3.21E-13	4.64E-12	515	515
PCYOX1	-0.313526351	3.29E-13	4.74E-12	515	515
MMP11	0.313465499	3.32E-13	4.79E-12	515	515
SUSD2	-0.313413684	3.35E-13	4.83E-12	515	515
COQ4	-0.313390746	3.37E-13	4.85E-12	515	515
CYP27B1	0.313373871	3.38E-13	4.86E-12	515	515
BUB1B	0.313357849	3.39E-13	4.87E-12	515	515
FRAT1	-0.313252861	3.45E-13	4.96E-12	515	515
DOK5	0.313192672	3.49E-13	5.01E-12	515	515
EMR1	0.313089667	3.56E-13	5.10E-12	515	513
FAM8A1	-0.313074524	3.57E-13	5.11E-12	515	515
MT1X	0.313035307	3.59E-13	5.15E-12	515	515
TMEM132A	0.312867531	3.70E-13	5.30E-12	515	515
DDR1	-0.312850759	3.71E-13	5.31E-12	515	515
IRX3	-0.312843234	3.72E-13	5.32E-12	515	515
PARP12	0.31282878	3.73E-13	5.33E-12	515	515
PGAM4	0.312304181	4.10E-13	5.85E-12	515	515
C7orf41	-0.312295597	4.10E-13	5.86E-12	515	515
MAGI1	-0.312117602	4.24E-13	6.04E-12	515	515
TRIP13	0.312086852	4.26E-13	6.07E-12	515	515
ZNF215	0.312053157	4.29E-13	6.11E-12	515	514
TNF	0.311828882	4.47E-13	6.35E-12	515	515
TAS1R3	0.311723968	4.55E-13	6.47E-12	515	515
RASSF7	-0.311659757	4.60E-13	6.54E-12	515	515
PVRIG	0.311579652	4.67E-13	6.63E-12	515	515
DNAJB5	0.31152606	4.72E-13	6.69E-12	515	515
C1orf200	0.311413199	4.81E-13	6.82E-12	515	426
NAALADL1	0.311365212	4.85E-13	6.88E-12	515	515
CHN1	0.311339711	4.88E-13	6.90E-12	515	515
GNGT2	0.311182817	5.02E-13	7.10E-12	515	515
FZD5	-0.310989218	5.19E-13	7.34E-12	515	515
FFAR3	0.310928029	5.25E-13	7.42E-12	515	471
ADCY3	0.310880857	5.30E-13	7.48E-12	515	515
IFI16	0.310778724	5.39E-13	7.61E-12	515	515
TNFRSF18	0.310723426	5.45E-13	7.68E-12	515	515
PLSCR1	0.31065962	5.51E-13	7.76E-12	515	515
GINS4	0.31059222	5.58E-13	7.85E-12	515	515
GNAI3	0.310589931	5.58E-13	7.85E-12	515	515
TACC3	0.31056038	5.61E-13	7.89E-12	515	515
SGOL2	0.310509577	5.66E-13	7.95E-12	515	515
DUSP2	0.310485564	5.69E-13	7.98E-12	515	515
MAGEL2	0.310431206	5.74E-13	8.05E-12	515	512
C15orf53	0.310430078	5.74E-13	8.05E-12	515	370
GPR124	0.310425362	5.75E-13	8.05E-12	515	515
MRPS36	-0.310292546	5.89E-13	8.24E-12	515	515
CYP26B1	0.310237561	5.94E-13	8.31E-12	515	515
TM7SF4	0.310208514	5.98E-13	8.35E-12	515	512
LIMS1	0.310122168	6.07E-13	8.48E-12	515	515
TROAP	0.310101288	6.09E-13	8.50E-12	515	515
LOC100188949	0.310070389	6.13E-13	8.54E-12	515	515
SPC25	0.30996725	6.24E-13	8.70E-12	515	515
VRK2	0.309958862	6.25E-13	8.70E-12	515	515
FLJ90757	-0.309928307	6.28E-13	8.75E-12	515	515
ARL4C	0.309922755	6.29E-13	8.75E-12	515	515
FGFR3	-0.309907799	6.31E-13	8.77E-12	515	515
RAD51	0.309855895	6.36E-13	8.84E-12	515	515
BMP1	0.309414756	6.89E-13	9.56E-12	515	515
PPFIA4	0.309378735	6.93E-13	9.61E-12	515	514
ARHGAP8	-0.30900448	7.41E-13	1.03E-11	515	515
STX1B	0.308996553	7.42E-13	1.03E-11	515	515
CAMK1G	0.308990678	7.43E-13	1.03E-11	515	514
CPAMD8	-0.308984462	7.44E-13	1.03E-11	515	515
DIRC3	0.30894222	7.49E-13	1.04E-11	515	503
CDCA4	0.308661864	7.88E-13	1.09E-11	515	515
GAL3ST1	-0.308539688	8.05E-13	1.11E-11	515	515
DENND5B	0.308422223	8.22E-13	1.13E-11	515	515
FCGR3B	0.308415912	8.23E-13	1.13E-11	515	514
PI15	0.3083878	8.27E-13	1.14E-11	515	515
ADORA2A	0.30827195	8.44E-13	1.16E-11	515	515
SEL1L	0.308236125	8.50E-13	1.17E-11	515	515
FAM102B	0.308212896	8.53E-13	1.17E-11	515	515
BRCA1	0.308169667	8.60E-13	1.18E-11	515	515
CILP2	0.30806923	8.75E-13	1.20E-11	515	515
FAIM3	0.308015213	8.84E-13	1.21E-11	515	515
SH3BP2	0.308002064	8.86E-13	1.21E-11	515	515
CEND1	0.307902642	9.02E-13	1.24E-11	515	501
C1orf27	-0.307868487	9.07E-13	1.24E-11	515	515
RNGTT	0.307862092	9.08E-13	1.24E-11	515	515
RAB32	0.307830403	9.13E-13	1.25E-11	515	515
EXO1	0.307817853	9.15E-13	1.25E-11	515	515
SELM	0.307759131	9.25E-13	1.26E-11	515	515
EED	0.30774732	9.27E-13	1.26E-11	515	515
HOXB4	0.307714901	9.32E-13	1.27E-11	515	515
VGLL3	0.307642271	9.44E-13	1.29E-11	515	515
CD109	0.307626932	9.47E-13	1.29E-11	515	515
LIMS3	0.30758858	9.53E-13	1.30E-11	515	482
MRC2	0.307528084	9.64E-13	1.31E-11	515	515
EZH2	0.307513677	9.66E-13	1.31E-11	515	515
BCL2L11	0.30743338	9.80E-13	1.33E-11	515	515
STXBP5	0.307303785	1.00E-12	1.36E-11	515	515
CD96	0.307301914	1.00E-12	1.36E-11	515	515
B3GNT4	0.307287181	1.01E-12	1.36E-11	515	511
MAD2L1	0.307247796	1.01E-12	1.37E-11	515	515
KIAA1522	-0.307186817	1.02E-12	1.39E-11	515	515
FREM2	-0.30706506	1.05E-12	1.41E-11	515	513
TGFB1	0.307063469	1.05E-12	1.41E-11	515	515
KRT36	0.30697723	1.06E-12	1.43E-11	515	391
STAG3	0.306972588	1.06E-12	1.44E-11	515	515
CYP2B7P1	-0.30674756	1.11E-12	1.49E-11	515	515
AKAP2	0.306744159	1.11E-12	1.49E-11	515	515
FADS2	0.306670192	1.12E-12	1.51E-11	515	515
PGAP3	-0.306488906	1.16E-12	1.56E-11	515	515
3-Mar	0.306392017	1.18E-12	1.58E-11	515	515
MAOA	-0.306334933	1.19E-12	1.60E-11	515	515
BRIP1	0.306134189	1.23E-12	1.66E-11	515	515
C13orf31	0.306121419	1.24E-12	1.66E-11	515	515
FEN1	0.306063239	1.25E-12	1.67E-11	515	515
LOC399815	0.305981131	1.27E-12	1.70E-11	515	509
SEMA3A	0.305952744	1.27E-12	1.70E-11	515	515
STARD5	0.305951931	1.27E-12	1.70E-11	515	515
FAM64A	0.305925948	1.28E-12	1.71E-11	515	515
RALGPS1	-0.305916785	1.28E-12	1.71E-11	515	515
GNAI2	0.305817137	1.30E-12	1.74E-11	515	515
NRBP1	0.305778513	1.31E-12	1.75E-11	515	515
LRP6	-0.305701649	1.33E-12	1.78E-11	515	515
MS4A7	0.30552686	1.37E-12	1.83E-11	515	515
NPTX2	0.305494941	1.38E-12	1.84E-11	515	515
KRTCAP3	-0.305229522	1.45E-12	1.93E-11	515	515
NLRP6	0.30519069	1.46E-12	1.94E-11	515	496
TLR10	0.305089828	1.48E-12	1.97E-11	515	515
BCL2	0.305052307	1.49E-12	1.98E-11	515	515
PDLIM7	0.30502752	1.50E-12	1.99E-11	515	515
PICALM	0.304816573	1.55E-12	2.06E-11	515	515
MFNG	0.304779045	1.57E-12	2.08E-11	515	515
CPVL	0.30473969	1.58E-12	2.09E-11	515	515
LOC285954	0.304736338	1.58E-12	2.09E-11	515	446
SH3YL1	-0.304666959	1.60E-12	2.11E-11	515	515
PLTP	0.304638172	1.60E-12	2.12E-11	515	515
IFT88	-0.304569517	1.62E-12	2.15E-11	515	515
SV2B	0.304346698	1.69E-12	2.23E-11	515	514
C12orf4	0.304336985	1.69E-12	2.23E-11	515	515
C20orf108	-0.304334261	1.69E-12	2.23E-11	515	515
C10orf57	-0.304307156	1.70E-12	2.24E-11	515	515
KCNMA1	0.304294009	1.70E-12	2.25E-11	515	515
CDC45	0.304236352	1.72E-12	2.27E-11	515	515
BTNL9	-0.304159943	1.74E-12	2.30E-11	515	515
KIAA0748	0.304090608	1.77E-12	2.32E-11	515	513
SUSD3	0.303944378	1.81E-12	2.38E-11	515	515
MYBL1	0.303932519	1.82E-12	2.38E-11	515	515
ALDH6A1	-0.303809468	1.85E-12	2.43E-11	515	515
C11orf49	-0.303774869	1.87E-12	2.45E-11	515	515
PALLD	0.303739023	1.88E-12	2.46E-11	515	515
PCSK2	-0.303690106	1.89E-12	2.48E-11	515	452
NTRK1	0.303616647	1.92E-12	2.51E-11	515	507
MCM2	0.30357027	1.93E-12	2.53E-11	515	515
ZNF219	-0.303525344	1.95E-12	2.55E-11	515	515
PCBD2	-0.30345582	1.97E-12	2.58E-11	515	515
FAM72A	0.303296421	2.03E-12	2.65E-11	515	513
UAP1L1	0.303194095	2.07E-12	2.69E-11	515	515
KCTD12	0.303158063	2.08E-12	2.71E-11	515	515
PEBP1	-0.302957688	2.15E-12	2.80E-11	515	515
MYO1G	0.302914673	2.17E-12	2.82E-11	515	515
FBLN7	0.302862049	2.19E-12	2.85E-11	515	515
SLC15A4	0.302742528	2.23E-12	2.91E-11	515	515
DBF4	0.302668736	2.26E-12	2.94E-11	515	515
GCH1	0.302643191	2.27E-12	2.95E-11	515	515
CD300LB	0.302483852	2.34E-12	3.03E-11	515	515
NEK2	0.302349278	2.39E-12	3.10E-11	515	515
RRN3P2	0.302125831	2.49E-12	3.22E-11	515	515
COMP	0.301959163	2.56E-12	3.32E-11	515	513
AGA	-0.301787089	2.64E-12	3.42E-11	515	515
F11	-0.301631181	2.71E-12	3.51E-11	515	419
LOC100130933	-0.301499985	2.77E-12	3.59E-11	515	510
QKI	0.301403799	2.82E-12	3.64E-11	515	515
P4HA1	0.301398477	2.82E-12	3.64E-11	515	515
DAB2	0.30136981	2.84E-12	3.66E-11	515	515
CEACAM21	0.301326963	2.86E-12	3.68E-11	515	515
LY86	0.301203849	2.92E-12	3.76E-11	515	515
IKZF3	0.301095833	2.97E-12	3.83E-11	515	513
CDK5R1	0.300927573	3.06E-12	3.94E-11	515	515
GLOD5	-0.300899298	3.08E-12	3.96E-11	515	507
RAB17	-0.300854988	3.10E-12	3.98E-11	515	515
CDH13	0.300853475	3.10E-12	3.98E-11	515	515
HSDL2	-0.300800376	3.13E-12	4.02E-11	515	515
CAPZA1	0.300729858	3.17E-12	4.06E-11	515	515
SLC4A7	0.300676722	3.20E-12	4.10E-11	515	515
SULT1A2	-0.30055839	3.26E-12	4.18E-11	515	515
FAM111B	0.30054639	3.27E-12	4.19E-11	515	515
SETD6	-0.300538827	3.27E-12	4.19E-11	515	515
FGD3	0.300278207	3.43E-12	4.38E-11	515	515
KPNA4	0.300112234	3.52E-12	4.50E-11	515	515
TNFSF11	0.299981442	3.61E-12	4.60E-11	515	511
CD101	0.299918552	3.64E-12	4.65E-11	515	515
KIF14	0.29988337	3.67E-12	4.68E-11	515	515
C12orf35	0.299836499	3.70E-12	4.71E-11	515	515
SFTA2	-0.299820394	3.71E-12	4.72E-11	515	514
APOB48R	0.299797665	3.72E-12	4.74E-11	515	515
KIF11	0.299639111	3.82E-12	4.87E-11	515	515
FAM168A	0.299634961	3.83E-12	4.87E-11	515	515
C6orf130	-0.299492481	3.92E-12	4.98E-11	515	515
PREPL	-0.299414471	3.97E-12	5.05E-11	515	515
GRAP2	0.299406429	3.98E-12	5.05E-11	515	515
DERL1	0.299373912	4.00E-12	5.08E-11	515	515
FAM82A1	-0.298968541	4.29E-12	5.44E-11	515	515
SEPT11	0.298959683	4.30E-12	5.44E-11	515	515
TCEA3	-0.298950662	4.30E-12	5.45E-11	515	515
MRPS18B	-0.298950161	4.30E-12	5.45E-11	515	515
GIMAP2	0.298895057	4.35E-12	5.49E-11	515	515
INE2	-0.298845835	4.38E-12	5.54E-11	515	346
FCN1	0.298837171	4.39E-12	5.54E-11	515	515
SLC16A5	-0.298784497	4.43E-12	5.59E-11	515	515
NLGN2	0.298510477	4.64E-12	5.85E-11	515	515
NICN1	-0.2984437	4.70E-12	5.92E-11	515	515
MCM5	0.298346891	4.77E-12	6.01E-11	515	515
KIF6	-0.298325003	4.79E-12	6.03E-11	515	509
CENPK	0.298223036	4.88E-12	6.13E-11	515	515
KLK1	0.298112636	4.97E-12	6.25E-11	515	472
R3HDM1	0.298087224	4.99E-12	6.27E-11	515	515
FUCA2	0.297989068	5.07E-12	6.37E-11	515	515
IGF1	0.297941336	5.12E-12	6.42E-11	515	515
ZNF367	0.297928817	5.13E-12	6.43E-11	515	515
KIFC1	0.297822168	5.22E-12	6.54E-11	515	515
CAMK4	0.297781025	5.26E-12	6.59E-11	515	512
ZNF385B	-0.297700709	5.33E-12	6.67E-11	515	513
PGC	-0.297626429	5.40E-12	6.75E-11	515	509
ZNF19	-0.297536606	5.48E-12	6.85E-11	515	515
GZMM	0.297453239	5.56E-12	6.94E-11	515	513
SSH1	0.297451797	5.56E-12	6.94E-11	515	515
CDCA3	0.297424941	5.59E-12	6.97E-11	515	515
ANXA6	0.29737072	5.64E-12	7.03E-11	515	515
TBXAS1	0.29734713	5.66E-12	7.06E-11	515	515
EXOC5	0.29722972	5.78E-12	7.20E-11	515	515
IL3RA	0.297191215	5.82E-12	7.24E-11	515	515
LY75	0.297129108	5.88E-12	7.31E-11	515	515
FOXM1	0.297126973	5.88E-12	7.31E-11	515	515
RNF34	0.297075822	5.93E-12	7.37E-11	515	515
PRKCG	0.297019443	5.99E-12	7.43E-11	515	418
TRAF1	0.296768736	6.25E-12	7.75E-11	515	515
RAPGEF1	0.296628964	6.40E-12	7.94E-11	515	515
ZNF69	-0.296602932	6.43E-12	7.97E-11	515	515
FGFR1OP2	0.296560375	6.47E-12	8.02E-11	515	515
PPIL5	0.296353419	6.71E-12	8.30E-11	515	515
MITF	0.296160821	6.93E-12	8.57E-11	515	515
PNMA1	0.296135187	6.96E-12	8.60E-11	515	515
CCR4	0.296102803	7.00E-12	8.65E-11	515	513
CD300LF	0.296026415	7.09E-12	8.75E-11	515	515
PANX1	0.295999675	7.12E-12	8.79E-11	515	515
KIF20A	0.295966467	7.16E-12	8.83E-11	515	515
GPR132	0.295955613	7.18E-12	8.84E-11	515	515
YIPF3	-0.29593976	7.19E-12	8.86E-11	515	515
SIRT5	-0.295898543	7.25E-12	8.92E-11	515	515
CD200R1	0.295894047	7.25E-12	8.92E-11	515	515
MRPS25	-0.295809601	7.36E-12	9.04E-11	515	515
ACADSB	-0.29574103	7.44E-12	9.14E-11	515	515
GAPDH	0.295734839	7.45E-12	9.15E-11	515	515
PRDM8	0.295653407	7.55E-12	9.27E-11	515	515
ATL2	-0.295638272	7.57E-12	9.29E-11	515	515
ORC1L	0.295579331	7.65E-12	9.37E-11	515	515
PEX11A	-0.295485023	7.77E-12	9.52E-11	515	515
C3orf23	-0.295365092	7.93E-12	9.71E-11	515	515
GPR116	-0.295281186	8.04E-12	9.84E-11	515	515
TMEM41B	-0.295272758	8.06E-12	9.85E-11	515	515
C1orf135	0.295193677	8.16E-12	9.97E-11	515	515
MSL3	0.295154578	8.22E-12	1.00E-10	515	515
PLCH1	-0.295134235	8.25E-12	1.01E-10	515	515
LRAT	-0.29500649	8.43E-12	1.03E-10	515	514
CPB2	-0.294914198	8.56E-12	1.04E-10	515	473
CA4	-0.294836264	8.67E-12	1.06E-10	515	473
FIGF	-0.294792443	8.74E-12	1.06E-10	515	508
MFAP2	0.294769295	8.77E-12	1.07E-10	515	515
MECOM	-0.294765754	8.78E-12	1.07E-10	515	515
RGS18	0.294708556	8.86E-12	1.08E-10	515	514
WDR76	0.294702911	8.87E-12	1.08E-10	515	515
C9orf68	-0.294650048	8.95E-12	1.09E-10	515	515
ANKIB1	0.294516879	9.15E-12	1.11E-10	515	515
LDHA	0.294387062	9.36E-12	1.13E-10	515	515
RPLP0P2	0.294383179	9.36E-12	1.13E-10	515	515
SLC12A3	0.294281416	9.52E-12	1.15E-10	515	484
WDHD1	0.294214079	9.63E-12	1.17E-10	515	515
GPR88	0.294129015	9.77E-12	1.18E-10	515	499
RNASEH2A	0.294086744	9.84E-12	1.19E-10	515	515
SAMD8	0.294041415	9.92E-12	1.20E-10	515	515
AXL	0.294021856	9.95E-12	1.20E-10	515	515
CCL3L3	0.294020958	9.95E-12	1.20E-10	515	394
AKAP5	0.293949693	1.01E-11	1.21E-10	515	515
BAIAP2	-0.293867744	1.02E-11	1.23E-10	515	515
ECHDC2	-0.293824588	1.03E-11	1.24E-10	515	515
SPR	-0.293815627	1.03E-11	1.24E-10	515	515
USP15	0.293736432	1.04E-11	1.26E-10	515	515
SEMA4G	-0.293511025	1.08E-11	1.30E-10	515	515
SCP2	-0.293375521	1.11E-11	1.33E-10	515	515
MPHOSPH9	0.293342132	1.12E-11	1.34E-10	515	515
SLC25A16	-0.293332194	1.12E-11	1.34E-10	515	515
CXCL6	0.293311589	1.12E-11	1.34E-10	515	499
C15orf42	0.29322988	1.14E-11	1.36E-10	515	515
PACSIN1	0.293168698	1.15E-11	1.38E-10	515	514
NCK1	0.293046747	1.17E-11	1.40E-10	515	515
DIAPH3	0.293031351	1.18E-11	1.41E-10	515	515
POLE2	0.292984428	1.18E-11	1.42E-10	515	515
SYDE1	0.292927887	1.20E-11	1.43E-10	515	515
COPZ2	0.292870515	1.21E-11	1.44E-10	515	515
PRMT8	-0.292828774	1.22E-11	1.45E-10	515	444
HCP5	0.292797818	1.22E-11	1.46E-10	515	515
CSK	0.292781192	1.23E-11	1.46E-10	515	515
PMF1	-0.29276712	1.23E-11	1.46E-10	515	515
PUS10	-0.292700912	1.24E-11	1.48E-10	515	515
MOV10L1	0.292690214	1.24E-11	1.48E-10	515	498
PCYT1A	0.292677347	1.25E-11	1.48E-10	515	515
KLRB1	0.292658403	1.25E-11	1.49E-10	515	514
PARM1	-0.292600825	1.26E-11	1.50E-10	515	515
TMC4	-0.292579856	1.27E-11	1.50E-10	515	515
FAM70B	0.292506263	1.28E-11	1.52E-10	515	515
CDR2	0.292452177	1.29E-11	1.54E-10	515	515
SFT2D3	-0.292443486	1.30E-11	1.54E-10	515	515
PRX	-0.292434362	1.30E-11	1.54E-10	515	515
SUOX	-0.292402685	1.31E-11	1.55E-10	515	515
TRIM27	-0.292398242	1.31E-11	1.55E-10	515	515
GLTPD2	-0.292368973	1.31E-11	1.55E-10	515	340
TRIM71	-0.292213502	1.35E-11	1.59E-10	515	321
ACP5	0.29219154	1.35E-11	1.60E-10	515	515
COL10A1	0.292165077	1.36E-11	1.60E-10	515	515
ENPP1	0.292162721	1.36E-11	1.60E-10	515	515
HTR6	0.291890912	1.42E-11	1.68E-10	515	309
RAB35	0.291883008	1.42E-11	1.68E-10	515	515
TK1	0.291750418	1.46E-11	1.71E-10	515	515
RIN3	0.291687223	1.47E-11	1.73E-10	515	515
CST5	-0.29167105	1.48E-11	1.73E-10	515	437
ACADS	-0.291604279	1.49E-11	1.75E-10	515	515
TPBG	0.291557758	1.50E-11	1.77E-10	515	515
UBA6	0.291555895	1.50E-11	1.77E-10	515	515
PFKFB3	0.291500391	1.52E-11	1.78E-10	515	515
PRC1	0.291403909	1.54E-11	1.81E-10	515	515
HOXB2	0.291378577	1.55E-11	1.81E-10	515	515
FOXP4	-0.291347968	1.56E-11	1.82E-10	515	515
NLRC3	0.291346301	1.56E-11	1.82E-10	515	515
KLF5	-0.291225046	1.59E-11	1.86E-10	515	515
GLA	0.291182521	1.60E-11	1.87E-10	515	515
TMED6	-0.291164664	1.61E-11	1.88E-10	515	512
FHL3	0.291103655	1.62E-11	1.89E-10	515	515
UBE2S	0.291065504	1.63E-11	1.90E-10	515	515
ANKLE1	0.291047187	1.64E-11	1.91E-10	515	514
ODZ4	0.290969082	1.66E-11	1.93E-10	515	515
SNHG8	-0.290914826	1.67E-11	1.95E-10	515	515
OPHN1	-0.290905232	1.68E-11	1.95E-10	515	515
ZBTB22	-0.290868815	1.69E-11	1.96E-10	515	515
PITPNM3	-0.290849306	1.69E-11	1.97E-10	515	515
RPH3AL	-0.290842205	1.69E-11	1.97E-10	515	515
SMTNL1	0.290800157	1.71E-11	1.98E-10	515	500
LYL1	0.2907581	1.72E-11	1.99E-10	515	515
CDC7	0.290667798	1.74E-11	2.02E-10	515	515
MPO	0.29066602	1.74E-11	2.02E-10	515	508
ZNRF3	-0.290603505	1.76E-11	2.04E-10	515	515
QARS	-0.290483304	1.80E-11	2.08E-10	515	515
PBXIP1	-0.290465903	1.80E-11	2.09E-10	515	515
HLA-DRA	0.290371478	1.83E-11	2.12E-10	515	515
GINS1	0.290346759	1.84E-11	2.13E-10	515	515
GIMAP7	0.290256554	1.87E-11	2.16E-10	515	515
TMEM92	-0.290221199	1.88E-11	2.17E-10	515	515
LHX2	0.290160564	1.90E-11	2.19E-10	515	447
NAV1	0.290134736	1.90E-11	2.20E-10	515	515
LRRC27	-0.290122882	1.91E-11	2.20E-10	515	515
KIAA1199	0.290073974	1.92E-11	2.22E-10	515	515
RNASE3	0.290066456	1.93E-11	2.22E-10	515	405
WDFY1	0.29000927	1.94E-11	2.24E-10	515	515
SLN	0.289960459	1.96E-11	2.25E-10	515	435
FER1L4	0.289941792	1.97E-11	2.26E-10	515	515
TSPAN2	0.28982602	2.00E-11	2.30E-10	515	515
HEPH	0.289790307	2.02E-11	2.32E-10	515	515
NBN	0.28970469	2.05E-11	2.35E-10	515	515
GPR161	0.28968797	2.05E-11	2.35E-10	515	515
IGJ	0.289580935	2.09E-11	2.39E-10	515	515
TNFRSF11B	0.289573764	2.09E-11	2.39E-10	515	515
LMNB1	0.289512235	2.11E-11	2.42E-10	515	515
SLC22A3	-0.289369003	2.16E-11	2.47E-10	515	515
PSAP	0.289355433	2.17E-11	2.48E-10	515	515
PLA2G15	0.289352958	2.17E-11	2.48E-10	515	515
A4GALT	0.289335483	2.17E-11	2.48E-10	515	515
MLPH	-0.289328265	2.18E-11	2.48E-10	515	515
ACTB	0.289276522	2.20E-11	2.50E-10	515	515
BTBD19	0.289252991	2.20E-11	2.51E-10	515	513
CPD	0.289221659	2.22E-11	2.52E-10	515	515
HDAC11	-0.289145248	2.24E-11	2.56E-10	515	515
MAN1A1	0.289125901	2.25E-11	2.56E-10	515	515
ST7	-0.28909544	2.26E-11	2.57E-10	515	515
CCDC99	0.289082229	2.27E-11	2.58E-10	515	515
PTGIR	0.289050856	2.28E-11	2.59E-10	515	515
LEPRE1	0.288962113	2.31E-11	2.63E-10	515	515
TAF8	-0.288916542	2.33E-11	2.64E-10	515	515
KIF1C	-0.288909389	2.33E-11	2.65E-10	515	515
ABCC6	-0.288797897	2.38E-11	2.69E-10	515	515
NIN	0.28874225	2.40E-11	2.72E-10	515	515
RPAIN	-0.288675221	2.42E-11	2.75E-10	515	515
TREML2	0.288534581	2.48E-11	2.81E-10	515	512
JAKMIP2	0.2885046	2.49E-11	2.82E-10	515	515
GRAP	0.288461073	2.51E-11	2.84E-10	515	515
DIS3L2	-0.288449342	2.52E-11	2.84E-10	515	515
TCF19	0.288447301	2.52E-11	2.84E-10	515	515
BICD1	0.288372142	2.55E-11	2.88E-10	515	515
ATP8A1	-0.288343656	2.56E-11	2.89E-10	515	515
HLA-DOB	0.288335986	2.56E-11	2.89E-10	515	515
DCN	0.28827085	2.59E-11	2.92E-10	515	515
IL22RA2	0.288259873	2.60E-11	2.92E-10	515	504
IGF2BP3	0.288169012	2.64E-11	2.97E-10	515	515
IRX5	-0.288145237	2.65E-11	2.98E-10	515	514
SPC24	0.288087774	2.67E-11	3.00E-10	515	512
PBX2	-0.288087389	2.67E-11	3.00E-10	515	515
KIF26B	0.288087258	2.67E-11	3.00E-10	515	515
GMIP	0.288068088	2.68E-11	3.01E-10	515	515
GATA3	0.288005183	2.71E-11	3.04E-10	515	515
TMEM200C	0.287926033	2.74E-11	3.07E-10	515	503
MYLK	0.287836992	2.78E-11	3.12E-10	515	515
VEGFC	0.287786029	2.81E-11	3.14E-10	515	515
NECAB3	-0.287746273	2.83E-11	3.16E-10	515	515
POLA2	0.287737787	2.83E-11	3.16E-10	515	515
DUOX1	-0.28771249	2.84E-11	3.18E-10	515	515
HLA-C	0.287688289	2.85E-11	3.19E-10	515	515
NEIL1	-0.287513231	2.94E-11	3.28E-10	515	515
ORC6L	0.287424363	2.98E-11	3.32E-10	515	515
B3GNT5	0.287391142	2.99E-11	3.34E-10	515	515
FKBP15	0.287305786	3.04E-11	3.39E-10	515	515
SACS	0.287112401	3.13E-11	3.49E-10	515	515
EIF4EBP1	0.287107534	3.14E-11	3.49E-10	515	515
ERBB3	-0.287103781	3.14E-11	3.49E-10	515	515
BLM	0.287100986	3.14E-11	3.49E-10	515	515
CNKSR1	-0.287033794	3.18E-11	3.53E-10	515	515
GPR115	0.286847718	3.27E-11	3.64E-10	515	502
TRAM2	0.286765696	3.32E-11	3.68E-10	515	515
NCRNA00158	0.28668269	3.36E-11	3.73E-10	515	326
RAB4A	-0.286665106	3.37E-11	3.74E-10	515	515
ATG7	0.286621505	3.40E-11	3.77E-10	515	515
IL9R	0.286553037	3.44E-11	3.81E-10	515	509
CDS1	-0.286534498	3.45E-11	3.81E-10	515	515
MOXD1	0.286532594	3.45E-11	3.81E-10	515	515
FLT3	0.286528343	3.45E-11	3.82E-10	515	513
HAUS6	0.286391279	3.53E-11	3.90E-10	515	515
ENPP7	0.286314404	3.57E-11	3.95E-10	515	270
SMCR7	-0.286308495	3.58E-11	3.95E-10	515	515
BNIPL	-0.286233254	3.62E-11	4.00E-10	515	514
CBR4	-0.286195067	3.64E-11	4.02E-10	515	515
CTSL2	0.286171919	3.66E-11	4.03E-10	515	515
FGFR1	0.286038274	3.74E-11	4.12E-10	515	515
CHRM1	-0.286023655	3.75E-11	4.12E-10	515	396
KCNA2	0.285996905	3.76E-11	4.14E-10	515	428
NCAPG2	0.285685656	3.96E-11	4.35E-10	515	515
FBXO45	0.285658325	3.98E-11	4.37E-10	515	515
CDH11	0.285655687	3.98E-11	4.37E-10	515	515
NRP2	0.285597719	4.01E-11	4.41E-10	515	515
CCR7	0.285529673	4.06E-11	4.46E-10	515	515
LOC645332	-0.285516232	4.07E-11	4.46E-10	515	515
C19orf12	0.285445278	4.12E-11	4.51E-10	515	515
LAYN	0.285435144	4.12E-11	4.52E-10	515	515
CTDSPL	-0.285386353	4.16E-11	4.55E-10	515	515
ATP8B3	0.285383624	4.16E-11	4.55E-10	515	515
EBPL	-0.285362523	4.17E-11	4.56E-10	515	515
SLC28A3	0.28535594	4.18E-11	4.57E-10	515	501
HPS3	0.285330932	4.19E-11	4.58E-10	515	515
EPHX2	-0.28530515	4.21E-11	4.60E-10	515	515
GRAMD2	-0.285216486	4.27E-11	4.66E-10	515	515
CORIN	0.285209698	4.28E-11	4.67E-10	515	515
PCDH7	0.285125515	4.34E-11	4.73E-10	515	515
PARP9	0.285120519	4.34E-11	4.73E-10	515	515
PTTG1	0.285044809	4.39E-11	4.78E-10	515	515
ALDH7A1	-0.285000128	4.42E-11	4.82E-10	515	515
NKX3-2	0.284931605	4.47E-11	4.87E-10	515	446
DALRD3	-0.284753889	4.61E-11	5.01E-10	515	515
ATP1A1	-0.284723617	4.63E-11	5.03E-10	515	515
HYI	-0.284663341	4.67E-11	5.08E-10	515	515
ORAI2	0.284633827	4.70E-11	5.10E-10	515	515
SPAG5	0.284530999	4.78E-11	5.18E-10	515	515
LTB	0.284511908	4.79E-11	5.19E-10	515	515
FAM105B	0.2844861	4.81E-11	5.21E-10	515	515
CTSS	0.284485382	4.81E-11	5.21E-10	515	515
C2orf27A	0.284446831	4.84E-11	5.24E-10	515	515
PIGP	-0.284439087	4.85E-11	5.25E-10	515	515
FLJ42875	-0.284373237	4.90E-11	5.30E-10	515	505
TMLHE	0.284308488	4.95E-11	5.35E-10	515	515
LIMD1	-0.284292727	4.96E-11	5.36E-10	515	515
PHLDB2	0.284172258	5.06E-11	5.46E-10	515	515
SMAP2	0.284141833	5.09E-11	5.49E-10	515	515
VNN1	0.284141189	5.09E-11	5.49E-10	515	515
BRI3BP	0.284039097	5.17E-11	5.58E-10	515	515
PPARGC1B	0.284016461	5.19E-11	5.59E-10	515	513
SLC9A9	0.284009843	5.20E-11	5.60E-10	515	515
C2orf34	-0.283973394	5.23E-11	5.63E-10	515	515
ESYT3	-0.28395145	5.25E-11	5.64E-10	515	515
LOC100272216	0.283916213	5.28E-11	5.67E-10	515	509
HMGCS2	-0.283889756	5.30E-11	5.69E-10	515	410
LOC80054	-0.283875952	5.31E-11	5.70E-10	515	515
GALNT11	-0.283785212	5.39E-11	5.78E-10	515	515
CAMK2D	-0.283767114	5.40E-11	5.80E-10	515	515
ST18	0.283747407	5.42E-11	5.81E-10	515	507
TPST2	0.283742246	5.43E-11	5.81E-10	515	515
FSCN1	0.283726747	5.44E-11	5.83E-10	515	515
CDC25C	0.283723825	5.44E-11	5.83E-10	515	515
HLA-DPB2	0.283708462	5.46E-11	5.84E-10	515	508
TNNT1	0.283662462	5.50E-11	5.88E-10	515	501
DMXL2	0.283550554	5.60E-11	5.98E-10	515	515
LRBA	-0.28354083	5.61E-11	5.99E-10	515	515
CLEC10A	0.283490141	5.65E-11	6.03E-10	515	515
GNG4	0.283373947	5.76E-11	6.14E-10	515	512
TRIM13	-0.283363068	5.77E-11	6.15E-10	515	515
CAV3	-0.283308362	5.82E-11	6.20E-10	515	275
UBE2F	0.283179048	5.94E-11	6.33E-10	515	515
C5orf34	0.283149457	5.97E-11	6.36E-10	515	515
PIM1	0.283146161	5.97E-11	6.36E-10	515	515
RFPL1S	0.283139625	5.98E-11	6.36E-10	515	503
CCL19	0.283132969	5.99E-11	6.36E-10	515	514
PRCP	0.282802888	6.31E-11	6.71E-10	515	515
DCK	0.28276952	6.35E-11	6.74E-10	515	515
HCN2	0.28259626	6.53E-11	6.93E-10	515	510
PLCL2	0.28249056	6.64E-11	7.04E-10	515	515
FHDC1	-0.282453722	6.68E-11	7.08E-10	515	515
INCENP	0.282339757	6.80E-11	7.21E-10	515	515
ZNF101	0.282266808	6.88E-11	7.29E-10	515	515
SRPX2	0.282185567	6.97E-11	7.38E-10	515	515
UBE2D1	0.282117479	7.05E-11	7.46E-10	515	515
SH3BGRL3	0.282074658	7.10E-11	7.51E-10	515	515
DLC1	-0.282040858	7.14E-11	7.54E-10	515	515
DHRS12	-0.28203405	7.14E-11	7.55E-10	515	515
BFSP1	-0.281959327	7.23E-11	7.63E-10	515	515
EHD3	0.281952932	7.24E-11	7.64E-10	515	515
SHMT1	-0.281912494	7.29E-11	7.68E-10	515	515
TMEM50B	-0.281897663	7.30E-11	7.70E-10	515	515
FLRT2	0.281879153	7.32E-11	7.72E-10	515	515
SLC45A1	0.281872327	7.33E-11	7.72E-10	515	515
DIS3L	-0.28186862	7.34E-11	7.72E-10	515	515
FYN	0.281718419	7.52E-11	7.91E-10	515	515
TST	-0.281413703	7.89E-11	8.30E-10	515	515
LYZ	0.281400154	7.91E-11	8.31E-10	515	515
RENBP	0.281398338	7.91E-11	8.31E-10	515	515
XPO6	0.281329835	8.00E-11	8.40E-10	515	515
PNCK	0.281313095	8.02E-11	8.42E-10	515	472
DUOXA1	-0.281238599	8.12E-11	8.51E-10	515	512
CXCR7	0.281235254	8.12E-11	8.51E-10	515	515
C16orf58	-0.281209257	8.15E-11	8.54E-10	515	515
PACSIN3	-0.281167242	8.21E-11	8.60E-10	515	515
KLF17	0.280979967	8.46E-11	8.85E-10	515	471
OSBPL8	0.280931115	8.53E-11	8.92E-10	515	515
STAMBPL1	0.280913422	8.55E-11	8.94E-10	515	515
WDFY4	0.280885299	8.59E-11	8.97E-10	515	515
MST1P9	-0.280707066	8.84E-11	9.23E-10	515	514
RSAD1	-0.280673397	8.88E-11	9.27E-10	515	515
TTC15	-0.280607135	8.98E-11	9.37E-10	515	515
WIF1	-0.280582302	9.01E-11	9.40E-10	515	502
WDR67	0.280572351	9.03E-11	9.41E-10	515	515
VASH1	0.280563969	9.04E-11	9.42E-10	515	515
EYS	-0.280543791	9.07E-11	9.44E-10	515	515
SLC16A11	-0.280516533	9.11E-11	9.48E-10	515	515
DKFZp434J0226	0.280420308	9.25E-11	9.62E-10	515	434
PCP4	0.280407011	9.27E-11	9.64E-10	515	487
PLBD2	0.280354267	9.35E-11	9.71E-10	515	515
YEATS2	0.28028735	9.45E-11	9.81E-10	515	515
CMTM1	0.280243608	9.51E-11	9.87E-10	515	515
TXNRD2	-0.280115725	9.71E-11	1.01E-09	515	515
CNTLN	0.279947147	9.97E-11	1.03E-09	515	515
MLLT11	0.279941019	9.98E-11	1.03E-09	515	515
INCA1	-0.279837183	1.02E-10	1.05E-09	515	515
IL24	0.279791485	1.02E-10	1.06E-09	515	497
WDR62	0.279731	1.03E-10	1.07E-09	515	515
METT5D1	-0.279650392	1.05E-10	1.08E-09	515	515
TG	0.279623516	1.05E-10	1.09E-09	515	512
BDKRB1	0.279563092	1.06E-10	1.10E-09	515	511
CIITA	0.279538425	1.06E-10	1.10E-09	515	515
CCL21	0.279394504	1.09E-10	1.12E-09	515	514
C19orf35	0.279368809	1.09E-10	1.13E-09	515	512
CCL18	0.279340603	1.10E-10	1.13E-09	515	515
FYTTD1	0.279304355	1.10E-10	1.14E-09	515	515
C11orf1	-0.279138014	1.13E-10	1.17E-09	515	515
TMEM55A	0.279130254	1.14E-10	1.17E-09	515	515
LOC653786	0.27907552	1.15E-10	1.18E-09	515	502
ROGDI	-0.279056709	1.15E-10	1.18E-09	515	515
GRM2	0.279039683	1.15E-10	1.18E-09	515	503
TTYH1	0.279007163	1.16E-10	1.19E-09	515	500
CHADL	-0.278983067	1.16E-10	1.19E-09	515	515
FRMD4A	0.278916782	1.17E-10	1.21E-09	515	515
ZNF76	-0.278816107	1.19E-10	1.22E-09	515	515
FANCG	0.278813248	1.19E-10	1.22E-09	515	515
CACNA1E	0.278797153	1.20E-10	1.23E-09	515	486
KIAA0141	-0.27865277	1.23E-10	1.25E-09	515	515
FADS1	0.278631484	1.23E-10	1.26E-09	515	515
BIRC3	0.278618159	1.23E-10	1.26E-09	515	515
CRYBA4	0.278614079	1.23E-10	1.26E-09	515	314
VSIG2	-0.278587054	1.24E-10	1.27E-09	515	512
PRKAB1	-0.278532068	1.25E-10	1.28E-09	515	515
CAPN9	-0.278511798	1.25E-10	1.28E-09	515	509
EME1	0.278451596	1.26E-10	1.29E-09	515	515
NHEDC2	0.278449874	1.27E-10	1.29E-09	515	515
RFC4	0.278404711	1.27E-10	1.30E-09	515	515
FUK	-0.278391388	1.28E-10	1.30E-09	515	515
MARCO	0.278374656	1.28E-10	1.30E-09	515	514
CLDND1	0.278291132	1.30E-10	1.32E-09	515	515
GPR180	0.278286759	1.30E-10	1.32E-09	515	515
ENAM	-0.278252872	1.31E-10	1.33E-09	515	470
FLNC	0.278152236	1.33E-10	1.35E-09	515	515
GNB3	0.278124993	1.33E-10	1.35E-09	515	513
CYP4A11	-0.278056538	1.35E-10	1.37E-09	515	317
UNC5B	0.27802592	1.35E-10	1.37E-09	515	515
DHRS7B	-0.27793456	1.37E-10	1.39E-09	515	515
TRPC1	0.277827402	1.40E-10	1.41E-09	515	515
SIPA1	0.277794005	1.40E-10	1.42E-09	515	515
XCL1	0.277669278	1.43E-10	1.45E-09	515	510
TMEM74	0.2776483	1.44E-10	1.45E-09	515	488
SMAD6	-0.277633808	1.44E-10	1.46E-09	515	515
PLEKHA2	0.277620584	1.44E-10	1.46E-09	515	515
ATG3	0.27754947	1.46E-10	1.47E-09	515	515
NRM	0.277548659	1.46E-10	1.47E-09	515	515
KIF5A	0.277529239	1.46E-10	1.48E-09	515	464
IRAK3	0.277517067	1.47E-10	1.48E-09	515	515
SGIP1	0.277470796	1.48E-10	1.49E-09	515	515
DSTN	-0.277416136	1.49E-10	1.50E-09	515	515
PCMT1	0.277401898	1.49E-10	1.50E-09	515	515
TCEB3	-0.277322225	1.51E-10	1.52E-09	515	515
PPP2R5B	0.277247697	1.53E-10	1.54E-09	515	515
ZDHHC14	0.277176121	1.55E-10	1.56E-09	515	515
LOC723809	-0.277140807	1.56E-10	1.56E-09	515	478
NCRNA00189	0.277137245	1.56E-10	1.56E-09	515	435
CACNA1A	0.277016725	1.59E-10	1.59E-09	515	512
CDK10	-0.276992921	1.59E-10	1.60E-09	515	515
DSCC1	0.27696488	1.60E-10	1.60E-09	515	515
STON1	0.276918075	1.61E-10	1.62E-09	515	515
GPI	0.276827248	1.63E-10	1.64E-09	515	515
OR4C6	0.276822022	1.64E-10	1.64E-09	515	286
LRP2BP	-0.276805306	1.64E-10	1.64E-09	515	515
LOC100240735	0.276764471	1.65E-10	1.65E-09	515	479
CHAF1A	0.276676538	1.67E-10	1.67E-09	515	515
NUDT7	-0.276628359	1.69E-10	1.69E-09	515	515
[truncated: 17,989 more rows]
