# Supplementary material for: SLC2As as diagnostic markers and therapeutic targets in LUAD patients through bioinformatic analysis
Source: Front Pharmacol. 2022 Nov 28;13:1045179. doi: 10.3389/fphar.2022.1045179 (PMC9742449; doi:10.3389/fphar.2022.1045179)
Supplement: Supplementary file 3 [file DataSheet2.zip › SLC2A6_coexpressed genes103324.txt]

Query	Statistic	P-value	FDR (BH)	Event_SD	Event_TD
SLC2A6	1	1.00E-72	1.00E-68	515	515
NCF1	0.685515922	1.00E-72	1.00E-68	515	515
FERMT3	0.660686959	6.74E-66	4.49E-62	515	515
IL4I1	0.659884926	1.09E-65	5.46E-62	515	515
LILRB2	0.657100196	5.77E-65	1.93E-61	515	515
DOK3	0.657092765	5.80E-65	1.93E-61	515	515
RELT	0.655298709	1.68E-64	4.79E-61	515	515
LILRB1	0.652291872	9.82E-64	2.45E-60	515	515
NCF1C	0.646298559	3.13E-62	6.84E-59	515	515
PSTPIP1	0.646138937	3.42E-62	6.84E-59	515	515
NCF1B	0.64183363	3.91E-61	7.11E-58	515	514
CYTH4	0.638087583	3.16E-60	5.27E-57	515	515
CORO1A	0.630298094	2.22E-58	3.41E-55	515	515
PLEKHO1	0.629207321	3.99E-58	5.69E-55	515	515
WAS	0.626591272	1.61E-57	2.14E-54	515	515
IL21R	0.625350262	3.11E-57	3.84E-54	515	515
HAPLN3	0.625252627	3.27E-57	3.84E-54	515	515
IL12RB1	0.624405563	5.11E-57	5.68E-54	515	515
ARHGAP9	0.622315893	1.53E-56	1.61E-53	515	515
LILRB4	0.620403599	4.14E-56	4.14E-53	515	515
ARID5A	0.618457808	1.13E-55	1.08E-52	515	515
SIGLEC10	0.618138595	1.34E-55	1.21E-52	515	515
PTPN7	0.618022134	1.42E-55	1.23E-52	515	515
MYO1F	0.616847331	2.59E-55	2.16E-52	515	515
RASAL3	0.609417876	1.11E-53	8.87E-51	515	515
GPR84	0.608459756	1.79E-53	1.37E-50	515	514
SLAMF8	0.606790042	4.09E-53	3.03E-50	515	515
IL10RA	0.605563057	7.49E-53	5.35E-50	515	515
GBP5	0.604777871	1.10E-52	7.60E-50	515	515
PTPRCAP	0.603475596	2.09E-52	1.39E-49	515	515
ACAP1	0.600965183	7.07E-52	4.56E-49	515	515
LAG3	0.598647301	2.16E-51	1.35E-48	515	515
LIMD2	0.59503027	1.22E-50	7.36E-48	515	515
CSF2RB	0.591925211	5.26E-50	3.09E-47	515	515
MAP4K1	0.590469632	1.04E-49	5.93E-47	515	515
IL18BP	0.589542049	1.60E-49	8.89E-47	515	515
ITGB7	0.589421198	1.69E-49	9.15E-47	515	515
TBC1D10C	0.589104284	1.96E-49	1.03E-46	515	515
PDCD1	0.588630881	2.44E-49	1.25E-46	515	515
TNFRSF8	0.587329675	4.46E-49	2.23E-46	515	515
CCL4	0.585610221	9.85E-49	4.80E-46	515	515
ZBP1	0.585160576	1.21E-48	5.76E-46	515	515
CD72	0.583218296	2.94E-48	1.34E-45	515	515
CD14	0.583203734	2.96E-48	1.34E-45	515	515
IL2RB	0.581320647	6.95E-48	3.09E-45	515	515
PLEK	0.580727131	9.08E-48	3.95E-45	515	515
ITGAX	0.57962165	1.49E-47	6.36E-45	515	515
ABI3	0.579283205	1.74E-47	7.25E-45	515	515
NFAM1	0.578978399	1.99E-47	8.14E-45	515	515
AGAP2	0.577551055	3.78E-47	1.51E-44	515	515
TNFAIP2	0.577318953	4.19E-47	1.64E-44	515	515
CD53	0.577189495	4.44E-47	1.71E-44	515	515
LCP2	0.576279624	6.65E-47	2.51E-44	515	515
LRRC25	0.575379177	9.92E-47	3.67E-44	515	515
EBI3	0.574176605	1.69E-46	6.14E-44	515	514
TNFRSF4	0.573998394	1.83E-46	6.52E-44	515	515
NKG7	0.573522551	2.25E-46	7.90E-44	515	515
LILRB3	0.573152678	2.65E-46	9.13E-44	515	515
JAK3	0.572200559	4.03E-46	1.36E-43	515	515
LOC606724	0.571666587	5.09E-46	1.69E-43	515	515
MMP9	0.570834815	7.31E-46	2.36E-43	515	515
SASH3	0.570829717	7.33E-46	2.36E-43	515	515
GIMAP1	0.57036267	8.98E-46	2.85E-43	515	515
CD7	0.569802759	1.15E-45	3.58E-43	515	515
IL2RG	0.568283955	2.21E-45	6.81E-43	515	515
SPI1	0.567676045	2.88E-45	8.72E-43	515	515
HCST	0.567551326	3.04E-45	9.06E-43	515	515
CLEC4E	0.565395309	7.67E-45	2.25E-42	515	513
IFI30	0.560963359	5.04E-44	1.46E-41	515	515
FAM26F	0.560815775	5.37E-44	1.53E-41	515	515
SEPT1	0.560539726	6.03E-44	1.70E-41	515	515
LCK	0.560389615	6.42E-44	1.78E-41	515	515
TIFAB	0.559898307	7.89E-44	2.16E-41	515	504
C1QA	0.558923214	1.19E-43	3.21E-41	515	515
CD6	0.558275312	1.56E-43	4.15E-41	515	515
LAPTM5	0.557596938	2.07E-43	5.44E-41	515	515
SPATC1	0.55719097	2.45E-43	6.36E-41	515	496
ZAP70	0.555735933	4.48E-43	1.15E-40	515	515
GZMB	0.555244309	5.49E-43	1.39E-40	515	515
KLHDC7B	0.555131292	5.76E-43	1.44E-40	515	515
FCGR1B	0.554987245	6.11E-43	1.51E-40	515	515
HK3	0.554138625	8.67E-43	2.11E-40	515	515
GIMAP5	0.553638829	1.07E-42	2.57E-40	515	515
FCGR1C	0.55333809	1.21E-42	2.87E-40	515	515
NLRC5	0.551833003	2.23E-42	5.25E-40	515	515
PLEKHO2	0.551676135	2.38E-42	5.52E-40	515	515
TMEM149	0.551653962	2.40E-42	5.52E-40	515	515
ADAMDEC1	0.55099987	3.14E-42	7.13E-40	515	514
PLA2G2D	0.549157609	6.64E-42	1.49E-39	515	514
CCL5	0.548522624	8.58E-42	1.89E-39	515	515
FGR	0.548515716	8.60E-42	1.89E-39	515	515
STAB1	0.547485261	1.30E-41	2.83E-39	515	515
CCR5	0.547347419	1.38E-41	2.96E-39	515	515
SIT1	0.546939525	1.62E-41	3.42E-39	515	514
FAM78A	0.546939391	1.62E-41	3.42E-39	515	515
HCLS1	0.545902929	2.46E-41	5.13E-39	515	515
IFFO1	0.545638839	2.74E-41	5.64E-39	515	515
GIMAP4	0.545378404	3.04E-41	6.20E-39	515	515
WIPF1	0.544630084	4.10E-41	8.27E-39	515	515
CD247	0.543833356	5.63E-41	1.13E-38	515	515
SIRPG	0.543767635	5.78E-41	1.14E-38	515	515
SLA2	0.542598513	9.19E-41	1.80E-38	515	515
IL18RAP	0.541440341	1.45E-40	2.82E-38	515	514
TRAF3IP3	0.540719203	1.93E-40	3.71E-38	515	515
SLAMF1	0.540630963	2.00E-40	3.81E-38	515	515
FUT7	0.540510539	2.10E-40	3.95E-38	515	515
C5orf20	0.540020503	2.54E-40	4.75E-38	515	508
STAC3	0.539709725	2.87E-40	5.32E-38	515	515
FCER1G	0.539472964	3.15E-40	5.78E-38	515	515
CXCR3	0.539053235	3.72E-40	6.75E-38	515	515
ASB2	0.538967395	3.84E-40	6.92E-38	515	515
SNX20	0.538762393	4.16E-40	7.43E-38	515	515
LTB	0.538467733	4.67E-40	8.26E-38	515	515
SP140	0.538225902	5.13E-40	9.00E-38	515	515
AOAH	0.537977616	5.66E-40	9.83E-38	515	515
IL27	0.537003855	8.27E-40	1.42E-37	515	459
ZBTB32	0.536109362	1.17E-39	2.00E-37	515	512
CLEC4D	0.533626972	3.05E-39	5.17E-37	515	499
IRF1	0.533099762	3.74E-39	6.28E-37	515	515
CCL4L2	0.532835608	4.14E-39	6.89E-37	515	515
KCNAB2	0.532708866	4.34E-39	7.17E-37	515	515
MSC	0.532199988	5.28E-39	8.64E-37	515	515
C1QC	0.530299324	1.09E-38	1.76E-36	515	515
SLC15A3	0.530290997	1.09E-38	1.76E-36	515	515
SLC2A5	0.530061261	1.19E-38	1.91E-36	515	515
PVRIG	0.529655478	1.39E-38	2.21E-36	515	515
ITGAL	0.529614422	1.41E-38	2.22E-36	515	515
MMP25	0.528971664	1.80E-38	2.82E-36	515	515
ANKRD58	0.528650785	2.04E-38	3.16E-36	515	514
MIR155HG	0.528454451	2.19E-38	3.37E-36	515	515
TFEC	0.527292543	3.40E-38	5.19E-36	515	515
UBASH3A	0.527260449	3.44E-38	5.21E-36	515	514
TIGIT	0.526353328	4.84E-38	7.27E-36	515	515
TRPV2	0.525490923	6.69E-38	9.92E-36	515	515
NCKAP1L	0.525486376	6.70E-38	9.92E-36	515	515
BIN2	0.525366327	7.01E-38	1.03E-35	515	515
ARHGAP30	0.525333431	7.09E-38	1.03E-35	515	515
FCGR1A	0.524857801	8.47E-38	1.23E-35	515	515
LYL1	0.524396273	1.01E-37	1.45E-35	515	515
RASSF4	0.523871085	1.22E-37	1.75E-35	515	515
LAIR1	0.522848049	1.79E-37	2.54E-35	515	515
LRRC33	0.52234055	2.16E-37	3.03E-35	515	515
BCL2A1	0.522333398	2.17E-37	3.03E-35	515	515
C1QB	0.522187457	2.29E-37	3.17E-35	515	515
SH2D2A	0.521219172	3.27E-37	4.51E-35	515	515
GBP4	0.520528233	4.22E-37	5.78E-35	515	515
CCL3	0.520139575	4.87E-37	6.62E-35	515	515
TMEM150B	0.520029569	5.07E-37	6.85E-35	515	513
UBD	0.519442092	6.29E-37	8.44E-35	515	515
SLC7A7	0.519143921	7.02E-37	9.35E-35	515	515
DOK2	0.518812401	7.92E-37	1.05E-34	515	515
GPR114	0.518631745	8.46E-37	1.11E-34	515	515
GJD3	0.51844503	9.06E-37	1.18E-34	515	515
CD2	0.518323167	9.47E-37	1.23E-34	515	515
CD86	0.518177486	9.99E-37	1.29E-34	515	515
FYB	0.517996365	1.07E-36	1.37E-34	515	515
PIK3AP1	0.517626269	1.22E-36	1.56E-34	515	515
CD3E	0.517293484	1.38E-36	1.75E-34	515	515
POU2F2	0.5161185	2.11E-36	2.66E-34	515	515
CTLA4	0.51603487	2.18E-36	2.72E-34	515	515
GMFG	0.515979584	2.22E-36	2.76E-34	515	515
CALHM2	0.515886119	2.30E-36	2.84E-34	515	515
LTA	0.515831671	2.35E-36	2.88E-34	515	513
SIRPA	0.515731491	2.43E-36	2.97E-34	515	515
TNFAIP8L2	0.515659652	2.50E-36	3.03E-34	515	515
IL32	0.515081046	3.08E-36	3.71E-34	515	515
GFI1	0.514074002	4.43E-36	5.30E-34	515	515
TMEM229B	0.514050096	4.47E-36	5.31E-34	515	515
SIGLEC9	0.513301765	5.85E-36	6.92E-34	515	515
CARD9	0.513111403	6.26E-36	7.36E-34	515	515
LPXN	0.512999622	6.52E-36	7.62E-34	515	515
PYHIN1	0.512805575	6.99E-36	8.12E-34	515	514
PTPRC	0.512754391	7.12E-36	8.22E-34	515	515
FGD2	0.512219019	8.62E-36	9.91E-34	515	515
GBP1	0.512163799	8.80E-36	1.00E-33	515	515
RAB33A	0.511891541	9.70E-36	1.10E-33	515	515
FGD3	0.511692296	1.04E-35	1.18E-33	515	515
C1orf38	0.511479647	1.12E-35	1.26E-33	515	515
SLAMF6	0.510876515	1.39E-35	1.56E-33	515	515
TNFRSF1B	0.510786805	1.44E-35	1.60E-33	515	515
C17orf87	0.510730197	1.47E-35	1.62E-33	515	513
SELPLG	0.510432944	1.63E-35	1.79E-33	515	515
GZMM	0.510338853	1.69E-35	1.84E-33	515	513
IL15RA	0.510228608	1.76E-35	1.91E-33	515	515
COTL1	0.509796941	2.05E-35	2.21E-33	515	515
PARVG	0.507615374	4.43E-35	4.76E-33	515	515
CD37	0.507523941	4.57E-35	4.88E-33	515	515
CYTIP	0.507515548	4.59E-35	4.88E-33	515	515
PDCD1LG2	0.507240052	5.06E-35	5.35E-33	515	515
FLT3LG	0.506632266	6.26E-35	6.59E-33	515	515
KLHL6	0.506483428	6.60E-35	6.91E-33	515	515
FOXP3	0.505251968	1.02E-34	1.06E-32	515	515
LAT	0.504775035	1.20E-34	1.24E-32	515	515
TNFRSF9	0.504652417	1.25E-34	1.29E-32	515	513
CD27	0.503671282	1.76E-34	1.81E-32	515	515
AIF1	0.503313685	2.00E-34	2.04E-32	515	515
HAVCR2	0.502432416	2.71E-34	2.75E-32	515	515
C9orf139	0.501886852	3.28E-34	3.31E-32	515	504
SAMSN1	0.501492557	3.76E-34	3.77E-32	515	515
HCK	0.50072943	4.89E-34	4.89E-32	515	515
CXCL10	0.500534942	5.23E-34	5.20E-32	515	515
SIGLEC7	0.500470724	5.35E-34	5.29E-32	515	515
GZMA	0.500093198	6.09E-34	5.97E-32	515	515
SH2D1A	0.500082699	6.11E-34	5.97E-32	515	514
TRAF1	0.50007684	6.12E-34	5.97E-32	515	515
CXCL9	0.499684258	7.01E-34	6.80E-32	515	515
CD5	0.49915026	8.42E-34	8.13E-32	515	515
SLAMF7	0.499043369	8.73E-34	8.39E-32	515	515
LOC100233209	0.498998532	8.87E-34	8.48E-32	515	514
KIAA1949	0.49896472	8.97E-34	8.54E-32	515	515
CD4	0.498717534	9.76E-34	9.25E-32	515	515
IRF8	0.498439783	1.07E-33	1.01E-31	515	515
STAT5A	0.498152308	1.18E-33	1.11E-31	515	515
CMKLR1	0.498121546	1.20E-33	1.12E-31	515	515
APOL3	0.498030626	1.23E-33	1.15E-31	515	515
RHOH	0.497798489	1.34E-33	1.24E-31	515	515
SLC31A2	0.49762466	1.42E-33	1.31E-31	515	515
C1orf54	0.497469579	1.50E-33	1.37E-31	515	515
SLA	0.49726132	1.61E-33	1.47E-31	515	515
ICOS	0.497213113	1.63E-33	1.48E-31	515	515
PILRA	0.497205249	1.64E-33	1.48E-31	515	515
RUNX3	0.497129195	1.68E-33	1.51E-31	515	515
FCGR2C	0.497115004	1.69E-33	1.51E-31	515	515
CD244	0.496267245	2.25E-33	2.01E-31	515	515
IFNG	0.496155439	2.34E-33	2.08E-31	515	485
ARHGAP25	0.496143908	2.35E-33	2.08E-31	515	515
RHOG	0.495645919	2.78E-33	2.45E-31	515	515
CD3D	0.495581146	2.84E-33	2.49E-31	515	515
EVI2B	0.495260683	3.17E-33	2.77E-31	515	515
APOE	0.494572998	4.00E-33	3.47E-31	515	515
GIMAP7	0.494432604	4.19E-33	3.63E-31	515	515
C14orf73	0.494223245	4.50E-33	3.88E-31	515	505
SEMA4D	0.494169358	4.58E-33	3.93E-31	515	515
GRAP	0.494102438	4.69E-33	4.00E-31	515	515
RGS19	0.494001705	4.85E-33	4.12E-31	515	515
PIK3R5	0.493443372	5.85E-33	4.96E-31	515	515
PDE6G	0.493080348	6.61E-33	5.58E-31	515	515
CD48	0.492848408	7.15E-33	6.00E-31	515	515
GPR65	0.492696004	7.52E-33	6.29E-31	515	515
CYBB	0.492595852	7.78E-33	6.48E-31	515	515
TYMP	0.492323079	8.53E-33	7.07E-31	515	515
LAT2	0.492004247	9.49E-33	7.84E-31	515	515
BEST1	0.491863294	9.95E-33	8.18E-31	515	515
CXCR6	0.491723331	1.04E-32	8.54E-31	515	515
MATK	0.491430452	1.15E-32	9.38E-31	515	515
NFKBIE	0.491025176	1.32E-32	1.07E-30	515	515
ACP2	0.490970236	1.34E-32	1.09E-30	515	515
PSMB9	0.490734086	1.45E-32	1.17E-30	515	515
IL16	0.490514514	1.56E-32	1.25E-30	515	515
ZNF385A	0.490399235	1.62E-32	1.30E-30	515	515
DOCK2	0.490338378	1.66E-32	1.32E-30	515	515
TTC24	0.490060466	1.82E-32	1.44E-30	515	454
SH3BP1	0.489695127	2.05E-32	1.62E-30	515	515
IL1B	0.489387038	2.27E-32	1.79E-30	515	515
C10orf54	0.488600742	2.95E-32	2.31E-30	515	515
RLTPR	0.488365668	3.19E-32	2.49E-30	515	515
TAGAP	0.488328562	3.23E-32	2.51E-30	515	515
INPP5D	0.487823209	3.81E-32	2.95E-30	515	515
ICAM3	0.486921736	5.13E-32	3.96E-30	515	515
FMNL1	0.486857737	5.24E-32	4.03E-30	515	515
GMIP	0.48675043	5.43E-32	4.16E-30	515	515
MPEG1	0.486695315	5.53E-32	4.22E-30	515	515
CLEC6A	0.486374341	6.15E-32	4.67E-30	515	448
EOMES	0.486292532	6.32E-32	4.78E-30	515	514
ADORA2A	0.486255709	6.39E-32	4.82E-30	515	515
TNF	0.485887045	7.22E-32	5.42E-30	515	515
FASLG	0.485855304	7.29E-32	5.46E-30	515	513
KLRD1	0.485762895	7.52E-32	5.61E-30	515	514
NCF4	0.485616779	7.89E-32	5.86E-30	515	515
IL3RA	0.485096541	9.35E-32	6.92E-30	515	515
C19orf38	0.48499009	9.68E-32	7.14E-30	515	515
TNFAIP3	0.483953624	1.36E-31	9.98E-30	515	515
TRPM2	0.483887483	1.39E-31	1.02E-29	515	515
TYROBP	0.483866724	1.40E-31	1.02E-29	515	515
RELB	0.483258016	1.70E-31	1.24E-29	515	515
TMC8	0.482934686	1.89E-31	1.37E-29	515	515
ADAM19	0.482436741	2.23E-31	1.61E-29	515	515
FCGR2B	0.482316703	2.31E-31	1.66E-29	515	515
PREX1	0.482208217	2.40E-31	1.72E-29	515	515
BTK	0.482088779	2.49E-31	1.78E-29	515	515
GPR18	0.481959203	2.60E-31	1.85E-29	515	515
LCP1	0.480966629	3.58E-31	2.53E-29	515	515
CD300A	0.480963981	3.59E-31	2.53E-29	515	515
TBX21	0.479879595	5.09E-31	3.58E-29	515	515
CD79B	0.479686769	5.41E-31	3.80E-29	515	515
FMNL3	0.479500902	5.75E-31	4.02E-29	515	515
CASP5	0.479322456	6.09E-31	4.24E-29	515	478
IKZF1	0.478629387	7.60E-31	5.28E-29	515	515
MEFV	0.478444542	8.07E-31	5.58E-29	515	514
CSK	0.478327051	8.37E-31	5.77E-29	515	515
TLR8	0.478098083	9.01E-31	6.19E-29	515	515
CPNE5	0.478021872	9.23E-31	6.32E-29	515	515
CD226	0.477528325	1.08E-30	7.38E-29	515	515
GYPC	0.477448636	1.11E-30	7.54E-29	515	515
CCDC88B	0.477381304	1.13E-30	7.66E-29	515	515
LILRA6	0.477377908	1.13E-30	7.66E-29	515	515
RAC2	0.476421841	1.54E-30	1.04E-28	515	515
NCR3	0.476275766	1.61E-30	1.08E-28	515	513
CCR1	0.475524824	2.05E-30	1.37E-28	515	515
MEI1	0.475407372	2.12E-30	1.41E-28	515	515
UAP1L1	0.474740436	2.62E-30	1.74E-28	515	515
P2RY8	0.474315673	3.00E-30	1.99E-28	515	515
VAV1	0.473884187	3.44E-30	2.27E-28	515	515
C3AR1	0.473575223	3.79E-30	2.49E-28	515	515
PIM2	0.473474079	3.91E-30	2.56E-28	515	515
GZMH	0.47321449	4.25E-30	2.77E-28	515	514
IL2RA	0.472556993	5.22E-30	3.40E-28	515	515
KLRK1	0.4722755	5.70E-30	3.70E-28	515	515
HVCN1	0.472183191	5.87E-30	3.80E-28	515	515
LOXL3	0.471485527	7.31E-30	4.71E-28	515	515
ITGB2	0.4709527	8.63E-30	5.55E-28	515	515
PTPN6	0.470856853	8.90E-30	5.70E-28	515	515
SEMA6B	0.470663025	9.45E-30	6.04E-28	515	515
C13orf18	0.470522617	9.87E-30	6.29E-28	515	515
LSP1	0.469030033	1.57E-29	9.97E-28	515	515
KCNJ10	0.469005311	1.58E-29	1.00E-27	515	514
CLEC4A	0.468914327	1.63E-29	1.03E-27	515	515
AKNA	0.468811281	1.68E-29	1.06E-27	515	515
GZMK	0.468566941	1.81E-29	1.14E-27	515	515
TMEM140	0.467888782	2.24E-29	1.40E-27	515	515
KCTD17	0.467831955	2.28E-29	1.42E-27	515	515
IRF4	0.46697462	2.97E-29	1.84E-27	515	515
ARRDC5	0.465643446	4.47E-29	2.77E-27	515	509
APBB1IP	0.465341423	4.91E-29	3.03E-27	515	515
TAP1	0.465268198	5.02E-29	3.09E-27	515	515
P2RY13	0.465160289	5.19E-29	3.18E-27	515	515
ARHGAP4	0.464425553	6.50E-29	3.97E-27	515	515
CSF1R	0.46407975	7.22E-29	4.40E-27	515	515
TRAF3	0.463730111	8.03E-29	4.88E-27	515	515
ARHGAP15	0.463691841	8.13E-29	4.92E-27	515	515
NLRC3	0.463659113	8.21E-29	4.96E-27	515	515
FNBP1	0.463434904	8.79E-29	5.29E-27	515	515
STK10	0.462963022	1.02E-28	6.09E-27	515	515
IRF5	0.462684176	1.10E-28	6.61E-27	515	515
CXCR2P1	0.462380496	1.21E-28	7.23E-27	515	509
NAGK	0.462204625	1.28E-28	7.60E-27	515	515
MAFB	0.462197729	1.28E-28	7.60E-27	515	515
HSD11B1	0.462174678	1.29E-28	7.63E-27	515	515
FCGR3A	0.461921496	1.39E-28	8.20E-27	515	515
SIGLEC5	0.461916385	1.40E-28	8.20E-27	515	515
FPR3	0.461664863	1.51E-28	8.83E-27	515	515
TNFRSF14	0.461334812	1.66E-28	9.73E-27	515	515
SH2B3	0.460677289	2.03E-28	1.18E-26	515	515
EMP3	0.460426735	2.19E-28	1.27E-26	515	515
PLA2G7	0.459399178	2.98E-28	1.73E-26	515	515
GPR174	0.459283949	3.09E-28	1.79E-26	515	511
SUSD3	0.459028587	3.34E-28	1.92E-26	515	515
CD180	0.45895547	3.41E-28	1.96E-26	515	515
GIMAP6	0.45892061	3.45E-28	1.97E-26	515	515
GLIPR2	0.458886652	3.48E-28	1.99E-26	515	515
CD19	0.458805251	3.57E-28	2.03E-26	515	511
SAMD3	0.458173419	4.31E-28	2.45E-26	515	515
SSTR3	0.457761589	4.88E-28	2.76E-26	515	372
CXCL13	0.457694457	4.98E-28	2.81E-26	515	515
ABCD2	0.456810039	6.48E-28	3.65E-26	515	514
RHBDF2	0.456531363	7.04E-28	3.96E-26	515	515
C8orf80	0.456328647	7.48E-28	4.19E-26	515	513
ITK	0.455606735	9.28E-28	5.18E-26	515	515
STX11	0.455417184	9.81E-28	5.46E-26	515	515
P2RX1	0.45530766	1.01E-27	5.63E-26	515	515
ZC3H12D	0.454933212	1.13E-27	6.27E-26	515	514
SIRPB2	0.45489885	1.14E-27	6.32E-26	515	515
CHFR	0.454811576	1.17E-27	6.47E-26	515	515
CD8A	0.454649953	1.23E-27	6.76E-26	515	515
CD40	0.454550489	1.27E-27	6.95E-26	515	515
CXCL11	0.454444261	1.31E-27	7.15E-26	515	515
SIPA1	0.454229579	1.40E-27	7.60E-26	515	515
TNFSF13B	0.454178621	1.42E-27	7.69E-26	515	515
SOCS1	0.453579125	1.69E-27	9.16E-26	515	515
PIK3CD	0.453353893	1.81E-27	9.76E-26	515	515
FCRL5	0.453069226	1.97E-27	1.06E-25	515	515
CLEC10A	0.45286507	2.09E-27	1.12E-25	515	515
C11orf21	0.452673352	2.21E-27	1.18E-25	515	513
PIK3R6	0.452414967	2.38E-27	1.27E-25	515	515
CD84	0.452046186	2.66E-27	1.42E-25	515	515
TSPAN33	0.451799685	2.85E-27	1.52E-25	515	515
PRF1	0.45157003	3.05E-27	1.62E-25	515	515
WARS	0.450831008	3.79E-27	2.00E-25	515	515
RGL4	0.450475749	4.21E-27	2.22E-25	515	512
EVL	0.450221893	4.53E-27	2.38E-25	515	515
PTGDR	0.450090704	4.71E-27	2.47E-25	515	514
ITPRIPL1	0.449312788	5.90E-27	3.09E-25	515	514
LAX1	0.449279609	5.96E-27	3.11E-25	515	515
VCAM1	0.449240008	6.03E-27	3.14E-25	515	515
CD1D	0.449058849	6.36E-27	3.30E-25	515	515
LOC389634	0.448734364	6.98E-27	3.61E-25	515	506
KEL	0.448731804	6.99E-27	3.61E-25	515	474
ITGAM	0.44850107	7.47E-27	3.85E-25	515	515
CRTAM	0.44845189	7.58E-27	3.90E-25	515	514
MGC29506	0.448206522	8.14E-27	4.17E-25	515	515
LIME1	0.447345488	1.04E-26	5.34E-25	515	515
PLA2G12A	-0.447234682	1.08E-26	5.50E-25	515	515
CD80	0.447188769	1.09E-26	5.56E-25	515	515
MS4A6A	0.446856899	1.20E-26	6.10E-25	515	515
CXCR5	0.446630252	1.28E-26	6.50E-25	515	515
LILRA3	0.445528985	1.76E-26	8.90E-25	515	492
TAP2	0.445305969	1.88E-26	9.46E-25	515	515
EFHD2	0.444762335	2.20E-26	1.10E-24	515	515
HMHA1	0.44430532	2.50E-26	1.25E-24	515	515
FCRL3	0.443550639	3.11E-26	1.55E-24	515	512
GVIN1	0.443491911	3.16E-26	1.57E-24	515	515
SPHK1	0.443485274	3.17E-26	1.57E-24	515	515
CD8B	0.443122956	3.51E-26	1.74E-24	515	515
BTLA	0.443119319	3.51E-26	1.74E-24	515	515
DGKZ	0.442244117	4.51E-26	2.22E-24	515	515
CCL3L1	0.442096948	4.70E-26	2.31E-24	515	505
RENBP	0.44147963	5.60E-26	2.75E-24	515	515
RNF166	0.441471247	5.61E-26	2.75E-24	515	515
FPR1	0.441416302	5.70E-26	2.79E-24	515	515
ST3GAL2	0.440724165	6.94E-26	3.38E-24	515	515
LILRA5	0.440411909	7.58E-26	3.68E-24	515	515
CST7	0.439987657	8.54E-26	4.14E-24	515	515
RASA3	0.439675909	9.33E-26	4.51E-24	515	515
LST1	0.439548615	9.67E-26	4.67E-24	515	515
MEF2B	0.438570611	1.27E-25	6.13E-24	515	512
P2RY10	0.438377742	1.34E-25	6.46E-24	515	515
KIR2DL4	0.438144801	1.43E-25	6.87E-24	515	470
CCL8	0.437830716	1.57E-25	7.49E-24	515	515
SH3BP2	0.437759962	1.60E-25	7.62E-24	515	515
MFNG	0.437695655	1.63E-25	7.74E-24	515	515
C2orf85	0.437375752	1.78E-25	8.45E-24	515	401
CFP	0.437363247	1.79E-25	8.45E-24	515	515
LILRA1	0.437276855	1.83E-25	8.64E-24	515	504
EVI2A	0.437023744	1.96E-25	9.25E-24	515	515
RARRES1	0.436784227	2.10E-25	9.87E-24	515	515
FAM65C	0.436122508	2.52E-25	1.18E-23	515	515
AQP9	0.43581827	2.75E-25	1.29E-23	515	515
GRIP2	0.43577418	2.78E-25	1.30E-23	515	484
OSCAR	0.435531306	2.98E-25	1.39E-23	515	515
MYO7A	0.435470097	3.03E-25	1.41E-23	515	515
RAPGEF1	0.435429137	3.06E-25	1.42E-23	515	515
SOD2	0.435392649	3.09E-25	1.43E-23	515	515
ALPK2	0.434845609	3.60E-25	1.66E-23	515	511
RASGRP3	0.434783208	3.66E-25	1.69E-23	515	515
IGSF6	0.433659605	5.00E-25	2.30E-23	515	515
ZDHHC14	0.433225264	5.63E-25	2.58E-23	515	515
TSPAN32	0.433184367	5.70E-25	2.61E-23	515	514
GRIN3A	0.432991288	6.01E-25	2.73E-23	515	515
SPIB	0.43299102	6.01E-25	2.73E-23	515	515
SIRPB1	0.432984989	6.02E-25	2.73E-23	515	515
PSMB10	0.432609942	6.68E-25	3.03E-23	515	515
TRAT1	0.432235988	7.40E-25	3.35E-23	515	512
RCSD1	0.432081622	7.72E-25	3.48E-23	515	515
FAM159A	0.432060672	7.76E-25	3.50E-23	515	514
CD79A	0.431664881	8.66E-25	3.89E-23	515	515
DUSP2	0.431286107	9.60E-25	4.30E-23	515	515
CLECL1	0.430817602	1.09E-24	4.88E-23	515	511
PPP1R16B	0.430103488	1.33E-24	5.92E-23	515	515
TLR4	0.429925813	1.39E-24	6.20E-23	515	515
EMILIN1	0.429907213	1.40E-24	6.22E-23	515	515
CD28	0.429867133	1.42E-24	6.27E-23	515	515
MPP1	0.429580087	1.53E-24	6.77E-23	515	515
KIAA0125	0.429337465	1.64E-24	7.22E-23	515	514
FAIM3	0.429126875	1.73E-24	7.62E-23	515	515
MCHR1	0.429082296	1.75E-24	7.70E-23	515	509
C1orf200	0.428668557	1.96E-24	8.60E-23	515	426
C1orf162	0.428641512	1.98E-24	8.64E-23	515	515
FLJ40330	0.428371263	2.13E-24	9.28E-23	515	515
SCML4	0.427617588	2.61E-24	1.14E-22	515	514
ADRBK1	0.427473265	2.71E-24	1.18E-22	515	515
APOBEC3G	0.427276123	2.86E-24	1.24E-22	515	515
CD33	0.426751994	3.30E-24	1.43E-22	515	515
ZNF80	0.426652511	3.39E-24	1.46E-22	515	488
RAB39B	0.426472131	3.55E-24	1.53E-22	515	515
GIMAP8	0.426363451	3.66E-24	1.57E-22	515	515
TMIGD2	0.426152223	3.88E-24	1.66E-22	515	508
HLA-F	0.425614686	4.48E-24	1.92E-22	515	515
MIAT	0.425368941	4.78E-24	2.04E-22	515	515
TDO2	0.425029608	5.24E-24	2.23E-22	515	515
FAM101A	0.424979249	5.31E-24	2.26E-22	515	512
ZNF683	0.424960079	5.34E-24	2.27E-22	515	515
RASGRP2	0.424949962	5.35E-24	2.27E-22	515	515
TNFRSF18	0.424939118	5.37E-24	2.27E-22	515	515
CR1	0.424395917	6.21E-24	2.62E-22	515	515
CSF1	0.423986175	6.93E-24	2.91E-22	515	515
SNAI3	0.42398127	6.94E-24	2.91E-22	515	515
MICAL1	0.423804839	7.28E-24	3.05E-22	515	515
TLR9	0.423577657	7.73E-24	3.23E-22	515	515
ZEB2	0.423076401	8.84E-24	3.69E-22	515	515
P2RX5	0.422082902	1.15E-23	4.79E-22	515	515
C1R	0.421842116	1.23E-23	5.10E-22	515	515
GAB3	0.42176679	1.25E-23	5.18E-22	515	515
LGALS2	0.421765966	1.25E-23	5.18E-22	515	507
CIITA	0.421494994	1.35E-23	5.56E-22	515	515
ASGR2	0.421351396	1.40E-23	5.76E-22	515	513
PNOC	0.420944588	1.56E-23	6.40E-22	515	512
ADAM6	0.420755685	1.64E-23	6.72E-22	515	515
CD300C	0.420457749	1.77E-23	7.26E-22	515	515
FLI1	0.42006098	1.97E-23	8.04E-22	515	515
HIC1	0.419726461	2.15E-23	8.76E-22	515	515
CD163	0.419446464	2.31E-23	9.42E-22	515	515
MCOLN2	0.419268713	2.42E-23	9.85E-22	515	514
SNAI1	0.419064293	2.56E-23	1.04E-21	515	515
PRAM1	0.418905051	2.67E-23	1.08E-21	515	515
MAPK11	0.418809167	2.74E-23	1.10E-21	515	515
SERPING1	0.417741671	3.62E-23	1.46E-21	515	515
CORO7	0.416923561	4.48E-23	1.80E-21	515	515
COL6A2	0.416563694	4.93E-23	1.98E-21	515	515
ZNF831	0.416414927	5.12E-23	2.05E-21	515	515
LILRB5	0.416101781	5.56E-23	2.22E-21	515	515
CXorf21	0.415989945	5.72E-23	2.28E-21	515	515
KBTBD8	0.415778871	6.04E-23	2.41E-21	515	515
RAB3IL1	0.415675967	6.21E-23	2.47E-21	515	515
MYO9B	0.414996648	7.41E-23	2.94E-21	515	515
IL9R	0.414815207	7.76E-23	3.07E-21	515	509
WDFY4	0.414632595	8.14E-23	3.21E-21	515	515
BFSP2	0.414516445	8.39E-23	3.31E-21	515	454
KMO	0.414226735	9.04E-23	3.55E-21	515	515
THEMIS	0.414222382	9.05E-23	3.55E-21	515	515
HLA-B	0.413850907	9.96E-23	3.91E-21	515	515
CCR7	0.413259321	1.16E-22	4.54E-21	515	515
HTRA4	0.413244828	1.17E-22	4.55E-21	515	513
SULF2	0.41284425	1.29E-22	5.03E-21	515	515
NOD2	0.412799236	1.31E-22	5.08E-21	515	515
POU2AF1	0.412647169	1.36E-22	5.28E-21	515	515
DENND1A	0.412281985	1.49E-22	5.78E-21	515	515
LOC96610	0.412097734	1.57E-22	6.05E-21	515	515
GPR25	0.412071447	1.58E-22	6.08E-21	515	474
KCNK13	0.41196413	1.62E-22	6.24E-21	515	514
MMP12	0.411734919	1.72E-22	6.61E-21	515	515
ALOX5	0.411401765	1.87E-22	7.18E-21	515	515
PIK3CG	0.411343557	1.90E-22	7.28E-21	515	515
SIGLEC15	0.411309605	1.92E-22	7.33E-21	515	489
VASH1	0.411255317	1.94E-22	7.41E-21	515	515
TMEM87A	-0.411110368	2.02E-22	7.68E-21	515	515
IL15	0.411030402	2.06E-22	7.82E-21	515	515
C5orf56	0.410976496	2.09E-22	7.92E-21	515	515
AIM2	0.410954251	2.10E-22	7.95E-21	515	515
FCRL4	0.410589739	2.30E-22	8.71E-21	515	468
CDKN2D	0.410533621	2.34E-22	8.82E-21	515	515
FCRL6	0.410478345	2.37E-22	8.93E-21	515	515
ATF5	0.409897008	2.75E-22	1.03E-20	515	515
GNAI2	0.40984806	2.79E-22	1.04E-20	515	515
PARP12	0.409802908	2.82E-22	1.05E-20	515	515
CHST11	0.409129705	3.34E-22	1.25E-20	515	515
ARHGEF6	0.408556319	3.87E-22	1.44E-20	515	515
DEF6	0.408536881	3.89E-22	1.45E-20	515	515
KCNH4	0.408328792	4.10E-22	1.52E-20	515	480
NCR1	0.40825181	4.18E-22	1.55E-20	515	414
P2RX7	0.408223615	4.21E-22	1.56E-20	515	515
CD3G	0.408095339	4.35E-22	1.61E-20	515	514
RNASE6	0.407772212	4.72E-22	1.74E-20	515	515
ADA	0.407493171	5.07E-22	1.87E-20	515	515
KIAA0748	0.407137105	5.54E-22	2.04E-20	515	513
TNIP3	0.407078246	5.63E-22	2.06E-20	515	514
IL10	0.406883129	5.91E-22	2.16E-20	515	514
S1PR4	0.406509151	6.50E-22	2.37E-20	515	515
CEND1	0.40649551	6.52E-22	2.38E-20	515	501
C16orf54	0.406325392	6.80E-22	2.48E-20	515	515
CXCR4	0.406165606	7.08E-22	2.57E-20	515	515
XCL2	0.405952659	7.47E-22	2.71E-20	515	512
CD209	0.405586701	8.20E-22	2.97E-20	515	515
CCR2	0.405405969	8.58E-22	3.10E-20	515	515
1-Mar	0.405341109	8.72E-22	3.15E-20	515	515
GAL3ST4	0.404795807	1.00E-21	3.60E-20	515	515
COL6A1	0.404748146	1.01E-21	3.64E-20	515	515
LYZ	0.404495374	1.08E-21	3.87E-20	515	515
C1QTNF1	0.404314083	1.13E-21	4.04E-20	515	515
ACP5	0.404031089	1.21E-21	4.33E-20	515	515
MT1H	0.403974555	1.23E-21	4.38E-20	515	467
APBA3	0.403873523	1.26E-21	4.49E-20	515	515
NR1H3	0.403755657	1.30E-21	4.61E-20	515	515
CCDC28B	0.403744177	1.30E-21	4.62E-20	515	515
MNDA	0.403431076	1.41E-21	4.98E-20	515	515
RHEBL1	0.40337562	1.43E-21	5.05E-20	515	515
APOB48R	0.40326963	1.46E-21	5.17E-20	515	515
FCN1	0.403247871	1.47E-21	5.19E-20	515	515
PHF19	0.402193613	1.91E-21	6.74E-20	515	515
SLC37A2	0.402107331	1.96E-21	6.87E-20	515	515
PARVB	0.401649012	2.19E-21	7.68E-20	515	515
NAALADL1	0.401463634	2.29E-21	8.03E-20	515	515
SAMD9L	0.401319919	2.38E-21	8.31E-20	515	515
HAMP	0.401091601	2.52E-21	8.78E-20	515	505
PNPLA6	0.400861829	2.66E-21	9.27E-20	515	515
NPL	0.400816344	2.69E-21	9.36E-20	515	515
TMEM26	0.400791107	2.71E-21	9.41E-20	515	515
FGL2	0.40063538	2.82E-21	9.76E-20	515	515
FSD1	0.400496255	2.92E-21	1.01E-19	515	500
PRKCB	0.400100009	3.22E-21	1.11E-19	515	515
PTAFR	0.39965813	3.59E-21	1.24E-19	515	515
IL18R1	0.399645542	3.60E-21	1.24E-19	515	515
NLRP6	0.399549874	3.68E-21	1.26E-19	515	496
SECTM1	0.399318526	3.90E-21	1.34E-19	515	515
CTSZ	0.399286321	3.93E-21	1.34E-19	515	515
TNFSF8	0.399278673	3.94E-21	1.34E-19	515	515
CD70	0.399272005	3.94E-21	1.34E-19	515	510
FAM65A	0.399118175	4.10E-21	1.39E-19	515	515
SELL	0.399024181	4.19E-21	1.42E-19	515	515
OPTN	0.399016792	4.20E-21	1.42E-19	515	515
FAM70B	0.398972748	4.24E-21	1.44E-19	515	515
KCNMB1	0.398866034	4.36E-21	1.47E-19	515	515
CD96	0.398625669	4.62E-21	1.56E-19	515	515
SERPINB9	0.398625443	4.62E-21	1.56E-19	515	515
L1CAM	0.398388936	4.90E-21	1.65E-19	515	513
CD68	0.398186156	5.15E-21	1.73E-19	515	515
PIP4K2A	0.39810489	5.25E-21	1.76E-19	515	515
HAAO	0.397859823	5.58E-21	1.87E-19	515	515
LOC400759	0.397794535	5.67E-21	1.89E-19	515	514
GPR141	0.397785494	5.68E-21	1.90E-19	515	511
PLA2G4C	0.39772477	5.76E-21	1.92E-19	515	515
ARHGAP22	0.39752484	6.05E-21	2.01E-19	515	515
PRDM1	0.397291829	6.41E-21	2.13E-19	515	515
DOCK10	0.396400647	7.97E-21	2.64E-19	515	515
MYBPC3	0.396288528	8.19E-21	2.71E-19	515	440
CTSB	0.396083037	8.61E-21	2.84E-19	515	515
RTN1	0.396010983	8.76E-21	2.89E-19	515	515
AMICA1	0.395736669	9.36E-21	3.08E-19	515	515
SH2D3C	0.395604601	9.67E-21	3.18E-19	515	515
SLC1A3	0.395552336	9.79E-21	3.21E-19	515	515
EPSTI1	0.395472074	9.99E-21	3.27E-19	515	515
CCL11	0.395404419	1.02E-20	3.32E-19	515	510
MCART6	0.395077556	1.10E-20	3.59E-19	515	514
LRMP	0.394789329	1.18E-20	3.84E-19	515	515
GLT25D1	0.394050932	1.41E-20	4.59E-19	515	515
GPR97	0.393581257	1.58E-20	5.13E-19	515	514
LOC100188949	0.393241238	1.71E-20	5.56E-19	515	515
NLRP3	0.393002209	1.82E-20	5.88E-19	515	515
EMILIN2	0.392982902	1.82E-20	5.90E-19	515	515
DBH	0.392639953	1.98E-20	6.40E-19	515	506
CXorf65	0.392522109	2.04E-20	6.57E-19	515	400
FCRLA	0.392399477	2.10E-20	6.75E-19	515	513
FPR2	0.392398211	2.10E-20	6.75E-19	515	513
CTSS	0.392363837	2.12E-20	6.79E-19	515	515
C14orf49	0.39198542	2.32E-20	7.42E-19	515	514
HSPA7	0.391752432	2.45E-20	7.84E-19	515	515
C9orf109	0.391662895	2.50E-20	8.00E-19	515	514
CD300LF	0.391158651	2.83E-20	9.01E-19	515	515
IL21	0.391151548	2.83E-20	9.01E-19	515	192
GPR55	0.391068057	2.89E-20	9.18E-19	515	512
SPN	0.390896988	3.01E-20	9.55E-19	515	515
RRN3P2	0.390697108	3.16E-20	1.00E-18	515	515
OGFR	0.390534113	3.28E-20	1.04E-18	515	515
PLCG2	0.39044238	3.35E-20	1.06E-18	515	515
GRAP2	0.390340914	3.44E-20	1.08E-18	515	515
SLC12A3	0.38976635	3.94E-20	1.24E-18	515	484
FAM167B	0.389465118	4.23E-20	1.33E-18	515	515
LY9	0.389349686	4.35E-20	1.37E-18	515	515
TLR10	0.389017956	4.71E-20	1.48E-18	515	515
GNLY	0.388820279	4.94E-20	1.54E-18	515	515
PLCB2	0.388601122	5.20E-20	1.62E-18	515	515
TMEM86A	0.388376109	5.48E-20	1.71E-18	515	515
GBP2	0.388255616	5.64E-20	1.76E-18	515	515
MAF	0.388073216	5.89E-20	1.83E-18	515	515
UBAC1	0.387915604	6.12E-20	1.90E-18	515	515
IL7R	0.387897734	6.14E-20	1.90E-18	515	515
NCRNA00158	0.387861829	6.20E-20	1.92E-18	515	326
TRIM69	0.387344305	7.00E-20	2.16E-18	515	515
HLX	0.387219157	7.21E-20	2.22E-18	515	515
TNFRSF13C	0.387187397	7.27E-20	2.24E-18	515	505
CTSW	0.387078666	7.46E-20	2.29E-18	515	515
VNN2	0.386933162	7.72E-20	2.37E-18	515	515
LRRC8C	0.386849496	7.87E-20	2.41E-18	515	515
SIGLEC1	0.386598109	8.35E-20	2.56E-18	515	515
UBE2L6	0.386509387	8.53E-20	2.61E-18	515	515
KLRB1	0.386405566	8.74E-20	2.67E-18	515	514
BATF2	0.385801904	1.01E-19	3.07E-18	515	515
TWF2	0.385772799	1.01E-19	3.08E-18	515	515
SLFN12L	0.385667779	1.04E-19	3.16E-18	515	515
CSNK1G2	0.385521423	1.08E-19	3.26E-18	515	515
NCF2	0.385284022	1.14E-19	3.44E-18	515	515
PBX4	0.385262355	1.14E-19	3.46E-18	515	515
KCNN3	0.384922712	1.24E-19	3.74E-18	515	515
TNFRSF17	0.384777719	1.28E-19	3.86E-18	515	512
RALGDS	0.384663457	1.32E-19	3.96E-18	515	515
DOCK8	0.384369696	1.41E-19	4.24E-18	515	515
SEMA7A	0.384220915	1.46E-19	4.38E-18	515	515
CCDC109B	0.384058268	1.52E-19	4.54E-18	515	515
SAA1	0.383999174	1.54E-19	4.60E-18	515	513
OLFML2B	0.383766206	1.62E-19	4.85E-18	515	515
EMR1	0.383694404	1.65E-19	4.92E-18	515	513
CTSK	0.383214708	1.85E-19	5.50E-18	515	515
ST13	-0.383128036	1.88E-19	5.60E-18	515	515
CD52	0.383078843	1.90E-19	5.66E-18	515	515
GPNMB	0.382905627	1.98E-19	5.88E-18	515	515
APOBEC3D	0.382463518	2.20E-19	6.51E-18	515	515
DERL3	0.381574982	2.70E-19	7.98E-18	515	515
CYSLTR2	0.381367981	2.83E-19	8.36E-18	515	513
CPXM1	0.381304755	2.87E-19	8.48E-18	515	515
MS4A4A	0.381014059	3.07E-19	9.05E-18	515	515
FCAR	0.380872722	3.18E-19	9.34E-18	515	479
PTGIR	0.380741352	3.27E-19	9.61E-18	515	515
BLK	0.380733738	3.28E-19	9.62E-18	515	510
ANGPTL6	0.380379293	3.56E-19	1.04E-17	515	507
RELL2	0.380159793	3.75E-19	1.09E-17	515	515
PIF1	0.379995662	3.89E-19	1.13E-17	515	515
HS3ST3A1	0.379942523	3.94E-19	1.15E-17	515	513
ENTPD1	0.379854521	4.02E-19	1.17E-17	515	515
CCR8	0.379753727	4.11E-19	1.19E-17	515	507
ATP8B4	0.379743342	4.12E-19	1.20E-17	515	515
FCRL2	0.379599562	4.26E-19	1.23E-17	515	515
SLCO2B1	0.379544107	4.32E-19	1.25E-17	515	515
CCL19	0.379478294	4.38E-19	1.27E-17	515	514
CD200	0.379349245	4.51E-19	1.30E-17	515	515
TGM2	0.379269769	4.60E-19	1.32E-17	515	515
GLIPR1	0.379246669	4.62E-19	1.33E-17	515	515
MICB	0.379235769	4.63E-19	1.33E-17	515	515
NFKBID	0.378415195	5.59E-19	1.60E-17	515	515
STAP1	0.378291524	5.75E-19	1.65E-17	515	514
C17orf66	0.378250436	5.81E-19	1.66E-17	515	326
LNX2	-0.378196559	5.88E-19	1.67E-17	515	515
GNG2	0.378195902	5.88E-19	1.67E-17	515	515
SH2B2	0.378194705	5.88E-19	1.67E-17	515	515
METT5D1	-0.378018429	6.12E-19	1.74E-17	515	515
GPSM3	0.377973792	6.19E-19	1.76E-17	515	515
C17orf60	0.377909228	6.28E-19	1.78E-17	515	515
CECR6	0.377699279	6.59E-19	1.87E-17	515	514
PSME2	0.377539804	6.83E-19	1.93E-17	515	515
SSTR2	0.377292206	7.23E-19	2.04E-17	515	515
TMEM132A	0.376733744	8.21E-19	2.32E-17	515	515
HS3ST3B1	0.376447377	8.77E-19	2.47E-17	515	510
CR1L	0.375882599	9.97E-19	2.80E-17	515	439
GFPT2	0.375625579	1.06E-18	2.97E-17	515	515
IKBKE	0.375475397	1.09E-18	3.06E-17	515	515
CDX1	0.375150811	1.18E-18	3.29E-17	515	505
TNFRSF25	0.375004888	1.22E-18	3.40E-17	515	515
HLA-C	0.374991568	1.22E-18	3.41E-17	515	515
ZBED2	0.374385404	1.40E-18	3.90E-17	515	515
ETV7	0.374280413	1.43E-18	3.99E-17	515	515
CECR1	0.373943803	1.55E-18	4.30E-17	515	515
ZYX	0.373718455	1.63E-18	4.52E-17	515	515
CD274	0.373445852	1.73E-18	4.79E-17	515	515
SNX10	0.373178696	1.84E-18	5.08E-17	515	515
C1S	0.372583267	2.10E-18	5.81E-17	515	515
DPF3	0.372301058	2.24E-18	6.18E-17	515	513
SAA2	0.372255214	2.26E-18	6.23E-17	515	508
PPAPDC3	0.372165621	2.31E-18	6.35E-17	515	514
C14orf139	0.37213011	2.32E-18	6.39E-17	515	515
ADAP2	0.371663073	2.58E-18	7.09E-17	515	515
GTSF1L	0.371525651	2.66E-18	7.30E-17	515	358
GRM2	0.371100193	2.93E-18	8.01E-17	515	503
PTGS1	0.370835342	3.11E-18	8.49E-17	515	515
PATL2	0.370809673	3.12E-18	8.53E-17	515	514
ADAM12	0.370723318	3.18E-18	8.68E-17	515	515
ITGAD	0.370408164	3.42E-18	9.30E-17	515	468
C5orf58	0.369971098	3.77E-18	1.02E-16	515	500
PDPN	0.369877323	3.84E-18	1.04E-16	515	515
MARCKS	0.369828253	3.89E-18	1.05E-16	515	515
NLRC4	0.369526418	4.16E-18	1.13E-16	515	515
CTRL	0.369403628	4.27E-18	1.16E-16	515	514
C10orf128	0.369233525	4.44E-18	1.20E-16	515	515
FCRL1	0.368865713	4.81E-18	1.30E-16	515	500
TCL1A	0.368749923	4.94E-18	1.33E-16	515	499
STAT1	0.367868138	6.00E-18	1.61E-16	515	515
HLA-DMB	0.367186199	6.98E-18	1.87E-16	515	515
VSIG4	0.367098488	7.11E-18	1.91E-16	515	515
PTPN22	0.367097896	7.11E-18	1.91E-16	515	515
APOL6	0.366929231	7.38E-18	1.98E-16	515	515
MAN2B1	0.366807731	7.58E-18	2.03E-16	515	515
KRT36	0.366757033	7.67E-18	2.05E-16	515	391
DNAJC5B	0.366555198	8.02E-18	2.14E-16	515	515
JAK2	0.36650892	8.10E-18	2.16E-16	515	515
PPARGC1B	0.366441578	8.22E-18	2.18E-16	515	513
HIVEP3	0.366291446	8.49E-18	2.25E-16	515	515
GPR132	0.366131891	8.80E-18	2.33E-16	515	515
DPEP2	0.365998083	9.06E-18	2.40E-16	515	515
SERPINF1	0.365995595	9.06E-18	2.40E-16	515	515
SLC2A9	0.365357817	1.04E-17	2.75E-16	515	515
PPP2R5B	0.365186601	1.08E-17	2.85E-16	515	515
HLA-DQA1	0.365076538	1.11E-17	2.92E-16	515	515
APOL2	0.365016922	1.12E-17	2.95E-16	515	515
BATF	0.364688033	1.21E-17	3.17E-16	515	515
TLR7	0.364403872	1.28E-17	3.37E-16	515	515
TMEM176B	0.364112644	1.37E-17	3.58E-16	515	515
C15orf53	0.364025687	1.39E-17	3.65E-16	515	370
FAM8A1	-0.363329529	1.62E-17	4.24E-16	515	515
C10orf125	0.363170374	1.68E-17	4.38E-16	515	515
SAMHD1	0.363148029	1.69E-17	4.40E-16	515	515
ZNF101	0.362853016	1.80E-17	4.68E-16	515	515
ELL	0.362807557	1.82E-17	4.72E-16	515	515
SEPT6	0.362756634	1.84E-17	4.77E-16	515	515
TNFAIP6	0.362482484	1.95E-17	5.06E-16	515	515
FAM10A4	-0.361995969	2.17E-17	5.61E-16	515	515
LOC728743	0.361987886	2.17E-17	5.61E-16	515	515
TSHZ3	0.361951703	2.19E-17	5.65E-16	515	515
DOCK11	0.361750107	2.29E-17	5.89E-16	515	515
NTRK1	0.361447093	2.44E-17	6.28E-16	515	507
ETS1	0.36122241	2.56E-17	6.59E-16	515	515
NFKB2	0.361215378	2.57E-17	6.59E-16	515	515
MS4A1	0.361039953	2.66E-17	6.84E-16	515	514
GPR171	0.361022282	2.67E-17	6.85E-16	515	515
HCG26	0.360963708	2.71E-17	6.93E-16	515	515
IDO1	0.36091973	2.73E-17	6.99E-16	515	515
TBXAS1	0.360835488	2.78E-17	7.11E-16	515	515
GIMAP2	0.360735392	2.84E-17	7.25E-16	515	515
MRGPRF	0.360619976	2.92E-17	7.43E-16	515	515
AP1S2	0.360553898	2.96E-17	7.52E-16	515	515
PRRC1	-0.360500556	2.99E-17	7.60E-16	515	515
CBFA2T3	0.360496835	2.99E-17	7.60E-16	515	515
CLEC17A	0.360399704	3.06E-17	7.75E-16	515	486
NAT8B	0.360121039	3.25E-17	8.21E-16	515	459
PCYOX1	-0.360117885	3.25E-17	8.21E-16	515	515
TFPT	0.360000305	3.33E-17	8.41E-16	515	515
STX1B	0.359976107	3.35E-17	8.44E-16	515	515
PARP15	0.359421741	3.77E-17	9.50E-16	515	515
CXCL12	0.359060164	4.08E-17	1.03E-15	515	515
HLA-H	0.358612958	4.49E-17	1.13E-15	515	515
AMPD3	0.358557246	4.54E-17	1.14E-15	515	515
FKBP15	0.358386247	4.71E-17	1.18E-15	515	515
CYBASC3	0.358114781	4.99E-17	1.25E-15	515	515
KIF21B	0.358029199	5.08E-17	1.27E-15	515	515
ORAI2	0.357973093	5.14E-17	1.28E-15	515	515
FAM55C	0.357947311	5.17E-17	1.29E-15	515	515
CYBA	0.357799814	5.34E-17	1.33E-15	515	515
TOR2A	0.357797142	5.34E-17	1.33E-15	515	515
SMTNL1	0.357689274	5.46E-17	1.36E-15	515	500
ITGA4	0.357366102	5.85E-17	1.45E-15	515	515
HTR6	0.35736264	5.86E-17	1.45E-15	515	309
TTC7B	0.357270715	5.97E-17	1.48E-15	515	515
ARRB2	0.356856908	6.52E-17	1.61E-15	515	515
GGTA1	0.356482396	7.06E-17	1.74E-15	515	515
TMEM51	0.35634049	7.28E-17	1.79E-15	515	515
P2RY11	0.355902181	7.99E-17	1.97E-15	515	511
PREPL	-0.355418281	8.85E-17	2.18E-15	515	515
IL24	0.355270166	9.13E-17	2.24E-15	515	497
SRGN	0.355090351	9.48E-17	2.33E-15	515	515
PTGDS	0.354807552	1.01E-16	2.46E-15	515	515
KIR2DL3	0.354805879	1.01E-16	2.46E-15	515	373
EMR2	0.354666472	1.04E-16	2.53E-15	515	515
JAKMIP1	0.354641913	1.04E-16	2.54E-15	515	514
GCH1	0.354521519	1.07E-16	2.61E-15	515	515
DENND1C	0.354354002	1.11E-16	2.70E-15	515	515
FYN	0.354175983	1.15E-16	2.80E-15	515	515
SIGLEC14	0.353937971	1.21E-16	2.94E-15	515	496
STARD5	0.353914475	1.22E-16	2.95E-15	515	515
VENTX	0.353803019	1.24E-16	3.01E-15	515	515
CLEC7A	0.353642397	1.29E-16	3.11E-15	515	515
CD200R1	0.353556372	1.31E-16	3.17E-15	515	515
CENPP	0.353331463	1.37E-16	3.32E-15	515	515
SPOCK2	0.353297536	1.38E-16	3.34E-15	515	515
CASP1	0.353212585	1.41E-16	3.39E-15	515	515
TTYH3	0.353202235	1.41E-16	3.39E-15	515	515
MEIS3	0.353168737	1.42E-16	3.41E-15	515	515
SYNGR3	0.352956558	1.49E-16	3.57E-15	515	515
LRBA	-0.3527056	1.57E-16	3.75E-15	515	515
RSL1D1	-0.352402786	1.67E-16	3.99E-15	515	515
HLA-A	0.352287594	1.71E-16	4.09E-15	515	515
JSRP1	0.352091186	1.78E-16	4.25E-15	515	512
CACNA2D4	0.352001111	1.81E-16	4.33E-15	515	515
RNASE2	0.351990562	1.82E-16	4.33E-15	515	512
BST1	0.351946029	1.84E-16	4.37E-15	515	515
C5AR1	0.351887607	1.86E-16	4.42E-15	515	515
PTPRO	0.351604522	1.97E-16	4.68E-15	515	515
OSM	0.351521609	2.01E-16	4.76E-15	515	515
AICDA	0.351345602	2.08E-16	4.93E-15	515	429
RAB42	0.351204195	2.14E-16	5.07E-15	515	515
RGS18	0.351081484	2.20E-16	5.19E-15	515	514
C6orf150	0.350813686	2.32E-16	5.48E-15	515	515
ADCY3	0.350478564	2.49E-16	5.87E-15	515	515
PLA2G15	0.350366858	2.55E-16	6.00E-15	515	515
MGC12916	0.350325989	2.57E-16	6.05E-15	515	510
TREML2	0.350308937	2.58E-16	6.06E-15	515	512
RARRES2	0.350212039	2.63E-16	6.18E-15	515	515
TOM1L1	-0.350201784	2.64E-16	6.18E-15	515	515
XIRP1	0.349962247	2.77E-16	6.49E-15	515	509
C1orf27	-0.349868031	2.83E-16	6.61E-15	515	515
GIT2	0.349718103	2.92E-16	6.81E-15	515	515
FCGR2A	0.349703037	2.93E-16	6.83E-15	515	515
LOC100272216	0.349451146	3.08E-16	7.18E-15	515	509
PYCARD	0.34933128	3.16E-16	7.35E-15	515	515
RPS6KA4	0.349040887	3.36E-16	7.80E-15	515	515
ZNF804A	0.348872549	3.48E-16	8.07E-15	515	511
NAIP	0.348732534	3.58E-16	8.29E-15	515	515
NBL1	0.348702719	3.60E-16	8.34E-15	515	515
CCL2	0.348683534	3.61E-16	8.36E-15	515	515
LOC283663	0.348527971	3.73E-16	8.62E-15	515	515
STXBP4	-0.348508215	3.75E-16	8.65E-15	515	515
SLC8A1	0.348363319	3.86E-16	8.90E-15	515	515
CARD16	0.348119915	4.06E-16	9.35E-15	515	515
CEACAM21	0.348015812	4.15E-16	9.54E-15	515	515
SIGLEC11	0.347988852	4.17E-16	9.58E-15	515	509
GNGT2	0.347867083	4.28E-16	9.81E-15	515	515
C15orf27	0.347837428	4.30E-16	9.86E-15	515	515
IGDCC4	0.347711134	4.42E-16	1.01E-14	515	515
GRK6	0.347579682	4.54E-16	1.04E-14	515	515
SLC25A4	-0.346916096	5.20E-16	1.19E-14	515	515
RUFY4	0.346757979	5.37E-16	1.23E-14	515	508
C19orf35	0.346698443	5.44E-16	1.24E-14	515	512
CCDC88A	0.346543921	5.61E-16	1.28E-14	515	515
SLFN14	0.346430411	5.74E-16	1.31E-14	515	429
GPBAR1	0.346408164	5.77E-16	1.31E-14	515	515
SYK	0.346042204	6.22E-16	1.41E-14	515	515
ABCD1	0.345872649	6.44E-16	1.46E-14	515	515
NECAP2	0.345815043	6.51E-16	1.47E-14	515	515
LMO2	0.345600134	6.80E-16	1.54E-14	515	515
RTP4	0.345508241	6.93E-16	1.57E-14	515	515
METRNL	0.345483729	6.97E-16	1.57E-14	515	515
HLA-E	0.345236633	7.33E-16	1.65E-14	515	515
TOX2	0.345198839	7.39E-16	1.66E-14	515	515
CCRL2	0.345016708	7.66E-16	1.72E-14	515	515
DCAF6	-0.344849857	7.93E-16	1.78E-14	515	515
WISP1	0.344845491	7.94E-16	1.78E-14	515	515
TICAM2	0.344758756	8.08E-16	1.81E-14	515	512
DSTN	-0.344701832	8.17E-16	1.83E-14	515	515
PPM1M	0.344664234	8.24E-16	1.84E-14	515	515
COL16A1	0.344368321	8.75E-16	1.95E-14	515	515
PLEKHM2	0.344324593	8.82E-16	1.97E-14	515	515
KLRC1	0.34432087	8.83E-16	1.97E-14	515	504
SH3BGRL3	0.344310069	8.85E-16	1.97E-14	515	515
ZNF296	0.344243537	8.97E-16	1.99E-14	515	515
FLT3	0.344134291	9.17E-16	2.04E-14	515	513
LGALS1	0.344088633	9.26E-16	2.05E-14	515	515
C12orf35	0.344033414	9.36E-16	2.07E-14	515	515
CCL18	0.343949032	9.52E-16	2.11E-14	515	515
DAZL	0.343811115	9.79E-16	2.17E-14	515	326
GAS7	0.343634349	1.02E-15	2.24E-14	515	515
HCP5	0.34362448	1.02E-15	2.24E-14	515	515
GRB2	0.343451313	1.05E-15	2.32E-14	515	515
PDS5A	-0.34334189	1.08E-15	2.37E-14	515	515
GPR183	0.343224744	1.10E-15	2.43E-14	515	515
PRR5L	0.342749558	1.21E-15	2.67E-14	515	515
TAPBP	0.342609455	1.25E-15	2.74E-14	515	515
PLCXD2	0.342492727	1.28E-15	2.80E-14	515	515
KLRC3	0.342336414	1.32E-15	2.89E-14	515	474
BHLHE41	0.342198382	1.36E-15	2.97E-14	515	515
RASSF1	0.341818699	1.46E-15	3.20E-14	515	515
STRA6	0.341812212	1.47E-15	3.20E-14	515	514
IL26	0.341790692	1.47E-15	3.21E-14	515	334
GPR68	0.341767609	1.48E-15	3.22E-14	515	515
SYT11	0.341418063	1.59E-15	3.45E-14	515	515
RBP5	0.341401733	1.59E-15	3.46E-14	515	515
COBRA1	0.341279495	1.63E-15	3.54E-14	515	515
CCL26	0.340856198	1.78E-15	3.85E-14	515	467
PEA15	0.340808469	1.79E-15	3.89E-14	515	515
ROR2	0.340726596	1.82E-15	3.95E-14	515	515
KIAA1755	0.34065444	1.85E-15	4.00E-14	515	515
LCNL1	0.340514726	1.90E-15	4.11E-14	515	428
PHKB	-0.340387338	1.95E-15	4.21E-14	515	515
TUBB6	0.340258012	2.00E-15	4.32E-14	515	515
TLR1	0.340124934	2.06E-15	4.43E-14	515	515
TXNDC3	0.340121794	2.06E-15	4.43E-14	515	483
TNFRSF13B	0.340050105	2.09E-15	4.49E-14	515	508
CCL25	0.339929992	2.14E-15	4.59E-14	515	426
MAP3K14	0.33984345	2.18E-15	4.66E-14	515	515
EGR2	0.339778045	2.21E-15	4.72E-14	515	515
COL5A3	0.339701141	2.24E-15	4.79E-14	515	515
C14orf80	0.339291362	2.43E-15	5.19E-14	515	515
GPR137B	0.339219058	2.47E-15	5.26E-14	515	515
ADAMTS4	0.33921327	2.47E-15	5.26E-14	515	515
SLC25A19	0.339191182	2.48E-15	5.28E-14	515	515
BTN2A2	0.339085133	2.53E-15	5.39E-14	515	515
EHD1	0.338833213	2.66E-15	5.66E-14	515	515
SAPS1	0.338671021	2.75E-15	5.84E-14	515	515
MOBKL2A	0.338644795	2.77E-15	5.86E-14	515	515
C14orf182	0.33864098	2.77E-15	5.86E-14	515	509
PACSIN1	0.338376725	2.92E-15	6.17E-14	515	514
ADAMTS2	0.338342375	2.94E-15	6.21E-14	515	515
B2M	0.338186577	3.03E-15	6.39E-14	515	515
APOC1	0.338042754	3.12E-15	6.57E-14	515	515
VPREB3	0.337830518	3.25E-15	6.85E-14	515	513
SLC29A3	0.337767412	3.29E-15	6.93E-14	515	515
PRSS36	0.337502573	3.47E-15	7.29E-14	515	514
PLCL2	0.337313947	3.60E-15	7.56E-14	515	515
PPP1R12C	0.337285544	3.62E-15	7.60E-14	515	515
PTGER4	0.337254519	3.65E-15	7.64E-14	515	515
ZNF469	0.337162166	3.71E-15	7.77E-14	515	515
DRAP1	0.336918613	3.90E-15	8.15E-14	515	515
APOL4	0.336736932	4.04E-15	8.43E-14	515	515
MFAP1	-0.336705752	4.06E-15	8.48E-14	515	515
SMAP2	0.336446528	4.28E-15	8.91E-14	515	515
PRKAR1A	-0.336433814	4.29E-15	8.93E-14	515	515
STK4	0.336406604	4.31E-15	8.97E-14	515	515
ICOSLG	0.336330144	4.38E-15	9.09E-14	515	515
ZBTB41	-0.336047686	4.63E-15	9.60E-14	515	515
MARVELD2	-0.336017994	4.65E-15	9.65E-14	515	515
SBNO2	0.335997871	4.67E-15	9.68E-14	515	515
APOC2	0.335960095	4.71E-15	9.74E-14	515	515
SH3YL1	-0.335765983	4.89E-15	1.01E-13	515	515
CD22	0.33571226	4.94E-15	1.02E-13	515	515
RAB8B	0.335576426	5.08E-15	1.05E-13	515	515
FAM115C	0.33539287	5.26E-15	1.08E-13	515	515
C20orf118	0.335204968	5.46E-15	1.12E-13	515	515
LOC389333	0.334603962	6.15E-15	1.26E-13	515	515
APOBEC3A	0.334525609	6.24E-15	1.28E-13	515	514
ANGPTL2	0.334479913	6.30E-15	1.29E-13	515	515
TGFB3	0.333958613	6.98E-15	1.43E-13	515	515
MT1G	0.333902654	7.05E-15	1.44E-13	515	513
XAF1	0.333862585	7.11E-15	1.45E-13	515	515
ATP2A3	0.333851812	7.12E-15	1.46E-13	515	515
CAMK4	0.333645815	7.42E-15	1.51E-13	515	512
S1PR2	0.333341274	7.87E-15	1.61E-13	515	515
CEACAM3	0.333164648	8.15E-15	1.66E-13	515	505
OXER1	0.333075005	8.29E-15	1.69E-13	515	515
VAC14	0.332784699	8.77E-15	1.78E-13	515	515
YPEL4	0.332651396	9.00E-15	1.83E-13	515	515
CSF2RA	0.332618931	9.06E-15	1.84E-13	515	515
CD40LG	0.332524871	9.23E-15	1.87E-13	515	514
CLEC11A	0.332181462	9.87E-15	2.00E-13	515	515
TOB1	-0.332142659	9.94E-15	2.01E-13	515	515
CD101	0.332120989	9.98E-15	2.02E-13	515	515
TPCN2	0.331992152	1.02E-14	2.07E-13	515	515
SAA4	0.331935541	1.03E-14	2.09E-13	515	439
RANBP9	-0.331847298	1.05E-14	2.12E-13	515	515
HLA-DPB1	0.331828016	1.06E-14	2.13E-13	515	515
CEBPE	0.331465319	1.13E-14	2.28E-13	515	484
GM2A	0.331339137	1.16E-14	2.33E-13	515	515
XRCC6	-0.331204747	1.19E-14	2.39E-13	515	515
FXYD7	0.331177457	1.20E-14	2.40E-13	515	473
CDKN2C	0.330909917	1.26E-14	2.53E-13	515	515
GP1BA	0.330650034	1.33E-14	2.66E-13	515	504
ACOT7	0.330524756	1.36E-14	2.72E-13	515	515
KIAA1274	0.330499579	1.37E-14	2.73E-13	515	515
SHD	0.33003865	1.49E-14	2.98E-13	515	380
ITGA5	0.329832258	1.55E-14	3.10E-13	515	515
OTOF	0.329750766	1.58E-14	3.14E-13	515	497
TOMM20	-0.329530499	1.65E-14	3.28E-13	515	515
SLC6A7	0.329401468	1.69E-14	3.36E-13	515	458
RAB8A	0.32934371	1.71E-14	3.39E-13	515	515
PGLYRP2	0.329244956	1.74E-14	3.45E-13	515	348
LACTB	0.329208843	1.75E-14	3.47E-13	515	515
TACC2	-0.329136542	1.78E-14	3.52E-13	515	515
GNB4	0.329086389	1.79E-14	3.55E-13	515	515
ACVRL1	0.328848624	1.88E-14	3.71E-13	515	515
PCOLCE	0.32879723	1.90E-14	3.74E-13	515	515
TWIST1	0.328646381	1.95E-14	3.85E-13	515	511
PTCRA	0.328558147	1.99E-14	3.91E-13	515	499
DNM1	0.328469471	2.02E-14	3.98E-13	515	515
CCDC136	0.328304482	2.09E-14	4.10E-13	515	514
MS4A14	0.328211055	2.12E-14	4.17E-13	515	515
KLF5	-0.327995702	2.21E-14	4.34E-13	515	515
FAM129C	0.327681598	2.35E-14	4.60E-13	515	499
OAF	0.327649229	2.36E-14	4.63E-13	515	515
BCL3	0.327499212	2.43E-14	4.76E-13	515	515
MS4A7	0.327433796	2.46E-14	4.81E-13	515	515
FLJ36031	0.327416009	2.47E-14	4.83E-13	515	515
CNR2	0.327262605	2.55E-14	4.96E-13	515	488
C22orf9	0.327182154	2.59E-14	5.04E-13	515	515
CD163L1	0.327079954	2.64E-14	5.13E-13	515	515
TNFAIP8L1	0.327001974	2.68E-14	5.20E-13	515	515
NACC2	0.326286624	3.07E-14	5.96E-13	515	515
MRAS	0.325815576	3.35E-14	6.51E-13	515	515
CTNNA1	-0.325805495	3.36E-14	6.51E-13	515	515
CCDC85B	0.325756062	3.39E-14	6.57E-13	515	515
LEF1	0.325662829	3.45E-14	6.68E-13	515	515
LPAR6	0.32559814	3.50E-14	6.76E-13	515	515
C9orf110	0.325561005	3.52E-14	6.80E-13	515	515
TMEM158	0.325539748	3.53E-14	6.82E-13	515	515
PRKCH	0.325440195	3.60E-14	6.94E-13	515	515
IL1R2	0.325360891	3.66E-14	7.04E-13	515	515
CYP27B1	0.325305799	3.69E-14	7.11E-13	515	515
CHP	-0.325275119	3.72E-14	7.14E-13	515	515
CLEC12A	0.325263956	3.72E-14	7.15E-13	515	515
SEMA5B	0.324991062	3.92E-14	7.52E-13	515	514
EAF2	0.324879742	4.00E-14	7.67E-13	515	515
ZCCHC18	0.324878577	4.01E-14	7.67E-13	515	514
EXOC3L	0.324858998	4.02E-14	7.69E-13	515	514
DIRC1	0.324760793	4.10E-14	7.83E-13	515	263
TNFSF14	0.324692714	4.15E-14	7.92E-13	515	512
ALDH7A1	-0.324635185	4.19E-14	8.00E-13	515	515
FAM13A	-0.324538924	4.27E-14	8.14E-13	515	515
ATP1A1	-0.324424744	4.36E-14	8.31E-13	515	515
ATP6V1B2	0.324351027	4.43E-14	8.42E-13	515	515
CD69	0.324291887	4.48E-14	8.50E-13	515	515
PDE1B	0.324050158	4.68E-14	8.89E-13	515	515
MCOLN1	0.323993153	4.74E-14	8.98E-13	515	515
LINGO3	0.323897939	4.82E-14	9.13E-13	515	353
C19orf28	0.323843904	4.87E-14	9.22E-13	515	515
USP54	-0.323778021	4.93E-14	9.33E-13	515	515
COG2	-0.323766416	4.94E-14	9.34E-13	515	515
IDO2	0.323612139	5.09E-14	9.60E-13	515	498
OASL	0.323578056	5.12E-14	9.66E-13	515	515
GUCA1A	0.32346571	5.23E-14	9.85E-13	515	423
IL34	0.323319914	5.38E-14	1.01E-12	515	513
BMP2K	0.323276316	5.42E-14	1.02E-12	515	515
WNT10B	0.323241721	5.46E-14	1.02E-12	515	513
VOPP1	0.323191818	5.51E-14	1.03E-12	515	515
POPDC2	0.323081488	5.62E-14	1.05E-12	515	515
MPO	0.322959451	5.75E-14	1.08E-12	515	508
RCOR3	-0.322849742	5.87E-14	1.10E-12	515	515
PALM2-AKAP2	0.322844412	5.88E-14	1.10E-12	515	515
P2RY6	0.322814012	5.91E-14	1.10E-12	515	515
FGD5	0.322619729	6.13E-14	1.14E-12	515	515
GSG2	0.322602316	6.15E-14	1.15E-12	515	515
PROX2	0.322500332	6.27E-14	1.17E-12	515	423
CRB2	0.322491549	6.28E-14	1.17E-12	515	482
PLEKHF1	0.322487461	6.29E-14	1.17E-12	515	515
NINJ1	0.32241587	6.37E-14	1.18E-12	515	515
DNMT1	0.322375817	6.42E-14	1.19E-12	515	515
CD83	0.322261195	6.56E-14	1.22E-12	515	515
REC8	0.322245658	6.58E-14	1.22E-12	515	515
FAM113B	0.322177583	6.66E-14	1.23E-12	515	515
FAM108A1	0.322046176	6.83E-14	1.26E-12	515	515
HLA-DRA	0.322004086	6.88E-14	1.27E-12	515	515
CACNA1A	0.321958092	6.94E-14	1.28E-12	515	512
HHIPL1	0.321882347	7.04E-14	1.30E-12	515	515
SCLT1	0.32163304	7.38E-14	1.36E-12	515	515
NTNG2	0.321384324	7.73E-14	1.42E-12	515	513
ITGAE	0.32119831	8.00E-14	1.47E-12	515	515
ERMN	0.32116965	8.05E-14	1.48E-12	515	514
LGALS9	0.321132357	8.10E-14	1.49E-12	515	515
HMOX1	0.320926999	8.42E-14	1.54E-12	515	515
BTN1A1	0.3208432	8.55E-14	1.57E-12	515	445
NTAN1	0.320748148	8.70E-14	1.59E-12	515	515
VPS37C	0.320736793	8.72E-14	1.59E-12	515	515
SCAMP5	0.320601253	8.94E-14	1.63E-12	515	515
RIN3	0.320594731	8.96E-14	1.63E-12	515	515
OBFC2A	0.320472307	9.16E-14	1.67E-12	515	515
CD248	0.3204321	9.23E-14	1.68E-12	515	515
MAP3K11	0.320375325	9.33E-14	1.70E-12	515	515
FAM20C	0.320359836	9.36E-14	1.70E-12	515	515
MGAT1	0.320350181	9.37E-14	1.70E-12	515	515
CERCAM	0.320337707	9.39E-14	1.71E-12	515	515
CD74	0.320205543	9.63E-14	1.75E-12	515	515
REXO1	0.320176514	9.68E-14	1.75E-12	515	515
SIGLEC12	0.320089685	9.84E-14	1.78E-12	515	511
PLXNC1	0.319912213	1.02E-13	1.84E-12	515	515
ADIPOR1	-0.319862121	1.03E-13	1.85E-12	515	515
C17orf62	0.319746507	1.05E-13	1.89E-12	515	515
RGS1	0.319516329	1.09E-13	1.97E-12	515	515
IL12RB2	0.319416039	1.11E-13	2.01E-12	515	512
TPTE2	0.319203451	1.16E-13	2.09E-12	515	399
GPR15	0.319125622	1.18E-13	2.12E-12	515	481
TYK2	0.318891011	1.23E-13	2.21E-12	515	515
IPO7	-0.318736961	1.26E-13	2.27E-12	515	515
FAM124A	0.318707526	1.27E-13	2.28E-12	515	515
RARRES3	0.318684225	1.28E-13	2.29E-12	515	515
VMO1	0.318646775	1.29E-13	2.30E-12	515	515
FMO1	0.318332485	1.36E-13	2.44E-12	515	514
LPAR5	0.318236059	1.39E-13	2.48E-12	515	515
SLC11A1	0.318115924	1.42E-13	2.53E-12	515	515
LY86	0.318105778	1.42E-13	2.54E-12	515	515
EPB41L2	0.318080798	1.43E-13	2.55E-12	515	515
ADAM8	0.318066347	1.43E-13	2.55E-12	515	515
TBC1D1	0.318010409	1.45E-13	2.57E-12	515	515
PEX13	-0.31792429	1.47E-13	2.61E-12	515	515
DLGAP3	0.317890616	1.48E-13	2.63E-12	515	513
LOC284749	0.317669722	1.54E-13	2.73E-12	515	471
PPP3CA	-0.31742875	1.61E-13	2.86E-12	515	515
TNFAIP8	0.317417997	1.61E-13	2.86E-12	515	515
TCIRG1	0.317401788	1.62E-13	2.86E-12	515	515
KLF1	0.31697943	1.75E-13	3.09E-12	515	467
THY1	0.316793818	1.81E-13	3.20E-12	515	515
CYP26B1	0.316475615	1.92E-13	3.39E-12	515	515
C14orf145	0.316248786	2.00E-13	3.53E-12	515	515
HIBCH	-0.316237391	2.00E-13	3.53E-12	515	515
CCL3L3	0.316226723	2.01E-13	3.54E-12	515	394
STARD8	0.316205592	2.02E-13	3.54E-12	515	515
FBXO10	0.316204815	2.02E-13	3.54E-12	515	515
PLA2G5	0.315859592	2.15E-13	3.77E-12	515	514
MAP7D1	0.315749437	2.19E-13	3.84E-12	515	515
TSC22D4	0.315747047	2.19E-13	3.84E-12	515	515
CLIP2	0.315663539	2.23E-13	3.90E-12	515	515
FCHO1	0.315625233	2.24E-13	3.92E-12	515	515
CD300E	0.315171368	2.44E-13	4.26E-12	515	463
BOC	0.315104531	2.46E-13	4.31E-12	515	515
EPB41L3	0.31508234	2.48E-13	4.32E-12	515	515
TSNAX	-0.314829408	2.59E-13	4.52E-12	515	515
HRH2	0.314794543	2.61E-13	4.55E-12	515	515
CADM3	0.314764113	2.62E-13	4.57E-12	515	513
CD55	-0.314592441	2.71E-13	4.71E-12	515	515
HLA-DPA1	0.314485877	2.76E-13	4.80E-12	515	515
CCM2	0.314471462	2.77E-13	4.80E-12	515	515
KCNA2	0.3142613	2.87E-13	4.99E-12	515	428
PVALB	0.313602493	3.24E-13	5.62E-12	515	466
ISL2	0.313509032	3.30E-13	5.71E-12	515	477
UNC13D	0.313312411	3.42E-13	5.91E-12	515	515
INSL3	0.313307404	3.42E-13	5.91E-12	515	506
MRPS27	-0.313189375	3.49E-13	6.03E-12	515	515
IL1RN	0.313110441	3.54E-13	6.11E-12	515	515
DSE	0.312938749	3.65E-13	6.30E-12	515	515
IL6	0.312926551	3.66E-13	6.31E-12	515	515
OTOA	0.312778565	3.76E-13	6.48E-12	515	514
EGFL6	0.312771503	3.77E-13	6.48E-12	515	515
ANAPC2	0.312693206	3.82E-13	6.57E-12	515	515
ZBTB46	0.312675405	3.83E-13	6.58E-12	515	515
PLVAP	0.312523498	3.94E-13	6.76E-12	515	515
LOC400696	0.312487881	3.96E-13	6.80E-12	515	459
SGTB	0.312467699	3.98E-13	6.82E-12	515	515
LOC154761	0.312319464	4.09E-13	6.99E-12	515	515
GRN	0.312297812	4.10E-13	7.02E-12	515	515
MFSD1	0.312235353	4.15E-13	7.09E-12	515	515
CRYBB1	0.31209592	4.26E-13	7.26E-12	515	503
CCR4	0.311989635	4.34E-13	7.40E-12	515	513
DDAH1	-0.311881539	4.42E-13	7.54E-12	515	515
BFAR	-0.31163275	4.63E-13	7.88E-12	515	515
CPT1C	0.311583577	4.67E-13	7.94E-12	515	515
ANXA6	0.311352751	4.87E-13	8.27E-12	515	515
LARS	-0.311178395	5.02E-13	8.53E-12	515	515
TXLNB	0.31099004	5.19E-13	8.81E-12	515	514
ABCB1	0.310833	5.34E-13	9.05E-12	515	515
CALHM1	0.310832316	5.34E-13	9.05E-12	515	408
TPRN	0.310750668	5.42E-13	9.18E-12	515	515
MAP3K12	0.310653994	5.52E-13	9.33E-12	515	515
FNBP1L	-0.310343565	5.83E-13	9.85E-12	515	515
AURKC	0.310048469	6.15E-13	1.04E-11	515	513
PLS1	-0.30984977	6.37E-13	1.07E-11	515	515
AMDHD2	0.309673003	6.58E-13	1.11E-11	515	515
GPR150	0.309636744	6.62E-13	1.11E-11	515	354
SLC9A9	0.309606374	6.66E-13	1.12E-11	515	515
RASGRP4	0.309421686	6.88E-13	1.16E-11	515	515
MYO5C	-0.30924846	7.09E-13	1.19E-11	515	515
TNK2	0.309002064	7.41E-13	1.24E-11	515	515
TFB2M	-0.308991671	7.43E-13	1.25E-11	515	515
MMP14	0.308814176	7.67E-13	1.28E-11	515	515
TAPT1	-0.308778517	7.72E-13	1.29E-11	515	515
DBT	-0.308515945	8.08E-13	1.35E-11	515	515
ALOX5AP	0.308504208	8.10E-13	1.35E-11	515	515
EPS8	-0.308315562	8.38E-13	1.40E-11	515	515
C9orf69	0.308109693	8.69E-13	1.45E-11	515	515
FCER2	0.307986587	8.88E-13	1.48E-11	515	490
ENG	0.307974772	8.90E-13	1.48E-11	515	515
ABCG1	0.307816624	9.16E-13	1.52E-11	515	515
GOLPH3L	-0.307718433	9.32E-13	1.55E-11	515	515
NUP62	0.307547795	9.60E-13	1.60E-11	515	515
CLDN14	0.307493302	9.70E-13	1.61E-11	515	493
CHN1	0.30741511	9.83E-13	1.63E-11	515	515
TM6SF1	0.307190393	1.02E-12	1.70E-11	515	515
TMEM41B	-0.307116925	1.04E-12	1.72E-11	515	515
CETP	0.307084634	1.04E-12	1.72E-11	515	514
TMEM176A	0.306907271	1.08E-12	1.78E-11	515	515
KIR3DL2	0.306777825	1.10E-12	1.82E-11	515	390
SLC30A5	-0.306739101	1.11E-12	1.83E-11	515	515
JOSD2	0.306616182	1.13E-12	1.87E-11	515	515
ARL11	0.306577174	1.14E-12	1.88E-11	515	515
LOC401431	0.306399025	1.18E-12	1.94E-11	515	515
IL22RA2	0.30636352	1.18E-12	1.95E-11	515	504
HTR7	0.306310433	1.20E-12	1.96E-11	515	513
ACTN1	0.306255579	1.21E-12	1.98E-11	515	515
EXOG	0.306194757	1.22E-12	2.00E-11	515	515
VPS52	-0.306156771	1.23E-12	2.01E-11	515	515
CCL21	0.30612016	1.24E-12	2.03E-11	515	514
C4orf50	0.306094072	1.24E-12	2.03E-11	515	348
MATR3	-0.305826375	1.30E-12	2.13E-11	515	515
SLC6A12	0.305666746	1.34E-12	2.19E-11	515	515
CDC42EP2	0.305637599	1.35E-12	2.20E-11	515	515
APOBEC3H	0.30555508	1.37E-12	2.23E-11	515	510
CPVL	0.305538535	1.37E-12	2.23E-11	515	515
CYP4F22	0.305459714	1.39E-12	2.26E-11	515	490
PLEKHA2	0.3054445	1.39E-12	2.27E-11	515	515
ANKRD35	0.305125546	1.47E-12	2.40E-11	515	515
ROBO3	0.305078792	1.48E-12	2.41E-11	515	515
PPPDE1	-0.304880816	1.54E-12	2.50E-11	515	515
MAML3	-0.304750898	1.57E-12	2.55E-11	515	515
SDS	0.304695862	1.59E-12	2.57E-11	515	515
TREML1	0.304684222	1.59E-12	2.58E-11	515	485
TMEM156	0.304570147	1.62E-12	2.63E-11	515	514
CILP	0.304552337	1.63E-12	2.63E-11	515	515
IARS2	-0.304371318	1.68E-12	2.72E-11	515	515
APOC4	0.304330417	1.69E-12	2.73E-11	515	373
MYBL2	0.304306045	1.70E-12	2.74E-11	515	515
NUDT12	-0.304223236	1.73E-12	2.78E-11	515	515
ASCL2	0.304185514	1.74E-12	2.80E-11	515	515
LAIR2	0.304040809	1.78E-12	2.87E-11	515	473
PTK2B	0.304009681	1.79E-12	2.88E-11	515	515
KIAA1539	0.303974756	1.80E-12	2.90E-11	515	515
PIM1	0.303772379	1.87E-12	3.00E-11	515	515
TESK1	0.303722313	1.88E-12	3.02E-11	515	515
GHRL	0.303665463	1.90E-12	3.05E-11	515	505
ASPHD2	0.303617696	1.92E-12	3.07E-11	515	515
DKFZp761E198	0.303590624	1.93E-12	3.08E-11	515	515
TNFSF12	0.303548673	1.94E-12	3.10E-11	515	515
GATA3	0.303527083	1.95E-12	3.11E-11	515	515
KCNK12	0.303327226	2.02E-12	3.22E-11	515	483
MED22	0.303256323	2.04E-12	3.26E-11	515	515
C7orf43	0.303246474	2.05E-12	3.26E-11	515	515
CAPZB	0.303203201	2.06E-12	3.28E-11	515	515
CCDC80	0.30306448	2.11E-12	3.36E-11	515	515
SFMBT2	0.303019569	2.13E-12	3.39E-11	515	515
LILRA4	0.303014925	2.13E-12	3.39E-11	515	505
OPHN1	-0.302989841	2.14E-12	3.40E-11	515	515
RAD9B	0.302862534	2.19E-12	3.47E-11	515	515
PLOD3	0.302790264	2.22E-12	3.51E-11	515	515
PKMYT1	0.302764582	2.23E-12	3.53E-11	515	515
PPP2R2B	0.302148285	2.48E-12	3.92E-11	515	515
CARD8	0.302130766	2.49E-12	3.93E-11	515	515
RAB4A	-0.301825279	2.62E-12	4.14E-11	515	515
ACBD3	-0.301719542	2.67E-12	4.21E-11	515	515
KIAA0415	0.301700922	2.68E-12	4.22E-11	515	515
COL23A1	0.301663699	2.70E-12	4.25E-11	515	514
ODZ3	0.301616795	2.72E-12	4.28E-11	515	514
WARS2	-0.301606866	2.72E-12	4.28E-11	515	515
LRFN4	0.301489252	2.78E-12	4.37E-11	515	515
RAB39	0.30114078	2.95E-12	4.64E-11	515	512
MYO1G	0.301113698	2.96E-12	4.66E-11	515	515
TGFB1	0.301090083	2.98E-12	4.67E-11	515	515
SLC30A9	-0.301042705	3.00E-12	4.71E-11	515	515
LRP6	-0.30100148	3.02E-12	4.74E-11	515	515
RASSF2	0.300994598	3.03E-12	4.74E-11	515	515
KIR3DL1	0.300906032	3.07E-12	4.81E-11	515	365
PSMB8	0.300855114	3.10E-12	4.85E-11	515	515
GEFT	0.300568776	3.26E-12	5.09E-11	515	515
HLA-DPB2	0.300525336	3.28E-12	5.12E-11	515	508
AKAP5	0.300344703	3.39E-12	5.28E-11	515	515
STARD3	0.300340405	3.39E-12	5.28E-11	515	515
DZIP1L	0.300339105	3.39E-12	5.28E-11	515	515
SLC16A6	0.300302872	3.41E-12	5.31E-11	515	515
ADAMTS14	0.300295533	3.41E-12	5.31E-11	515	515
GPR31	0.300293407	3.42E-12	5.31E-11	515	282
LY75	0.300148945	3.50E-12	5.44E-11	515	515
KLK1	0.300116208	3.52E-12	5.46E-11	515	472
EXOC3L2	0.300024835	3.58E-12	5.54E-11	515	515
TWIST2	0.299915899	3.65E-12	5.64E-11	515	510
COL3A1	0.29979518	3.72E-12	5.76E-11	515	515
TNFSF4	0.299454534	3.95E-12	6.10E-11	515	515
NKIRAS1	-0.299366186	4.01E-12	6.19E-11	515	515
CPZ	0.299171359	4.14E-12	6.40E-11	515	515
C2CD4C	0.299162618	4.15E-12	6.40E-11	515	511
SULF1	0.299152723	4.16E-12	6.41E-11	515	515
STAT4	0.298665336	4.52E-12	6.96E-11	515	515
ADH5	-0.298628253	4.55E-12	7.00E-11	515	515
TCF3	0.298550949	4.61E-12	7.09E-11	515	515
PARN	-0.298505789	4.65E-12	7.14E-11	515	515
GNB3	0.298324173	4.79E-12	7.36E-11	515	513
ELFN1	0.29831432	4.80E-12	7.36E-11	515	514
SFRP2	0.298286009	4.82E-12	7.39E-11	515	515
ALDH6A1	-0.2982291	4.87E-12	7.46E-11	515	515
KLRC2	0.298211066	4.89E-12	7.48E-11	515	496
SLC44A3	-0.298039141	5.03E-12	7.69E-11	515	515
OSBPL9	-0.297986456	5.08E-12	7.76E-11	515	515
TRAF2	0.297862913	5.19E-12	7.92E-11	515	515
IFI35	0.29781463	5.23E-12	7.98E-11	515	515
ARPC1B	0.297779019	5.26E-12	8.02E-11	515	515
FAM117B	-0.297741107	5.29E-12	8.07E-11	515	515
SLC2A8	0.297737317	5.30E-12	8.07E-11	515	515
GREM1	0.297719058	5.31E-12	8.08E-11	515	514
WNT6	0.297695979	5.34E-12	8.11E-11	515	480
EPHB2	0.297679061	5.35E-12	8.13E-11	515	515
HSPBAP1	0.297568276	5.45E-12	8.28E-11	515	515
ADAMTSL4	0.297519342	5.50E-12	8.34E-11	515	515
UBR1	-0.29749625	5.52E-12	8.37E-11	515	515
DMXL2	0.297448071	5.57E-12	8.43E-11	515	515
C9orf25	0.297317824	5.69E-12	8.61E-11	515	515
USP53	-0.297217435	5.79E-12	8.75E-11	515	515
MCCC2	-0.297203601	5.80E-12	8.77E-11	515	515
LONP2	-0.296937225	6.07E-12	9.17E-11	515	515
WDR85	0.296906979	6.10E-12	9.21E-11	515	515
LIAS	-0.296871079	6.14E-12	9.26E-11	515	515
TMEM200C	0.29674209	6.28E-12	9.46E-11	515	503
C19orf66	0.29670409	6.32E-12	9.51E-11	515	515
MTMR9L	0.296667801	6.36E-12	9.56E-11	515	515
MPP7	-0.296466997	6.58E-12	9.89E-11	515	515
SLC22A1	0.296417467	6.63E-12	9.96E-11	515	457
MSR1	0.296392275	6.66E-12	1.00E-10	515	515
GBGT1	0.296353496	6.71E-12	1.01E-10	515	515
SIRPD	0.296174654	6.91E-12	1.04E-10	515	377
MEP1A	0.296075721	7.03E-12	1.05E-10	515	485
MYBPC2	0.296062461	7.05E-12	1.05E-10	515	503
GPR82	0.29577943	7.39E-12	1.11E-10	515	514
PRDM8	0.29564659	7.56E-12	1.13E-10	515	515
POMC	0.295643384	7.57E-12	1.13E-10	515	513
DAPP1	0.295612518	7.61E-12	1.13E-10	515	515
PUM1	-0.29559234	7.63E-12	1.14E-10	515	515
SCT	0.295528418	7.71E-12	1.15E-10	515	455
PIP5K1C	0.295524148	7.72E-12	1.15E-10	515	515
LILRP2	0.295384488	7.90E-12	1.18E-10	515	379
FAM176B	0.295304494	8.01E-12	1.19E-10	515	515
PKDCC	0.295277777	8.05E-12	1.20E-10	515	515
MYO5A	0.295217581	8.13E-12	1.21E-10	515	515
CD160	0.29515448	8.22E-12	1.22E-10	515	514
CBLN3	0.295022259	8.40E-12	1.25E-10	515	515
LGI4	0.294939381	8.52E-12	1.26E-10	515	515
MAP2K2	0.294615753	9.00E-12	1.33E-10	515	515
CNIH2	0.294553045	9.10E-12	1.34E-10	515	514
C10orf55	0.294529121	9.13E-12	1.35E-10	515	510
RBM47	-0.294412925	9.31E-12	1.38E-10	515	515
CCL7	0.294366362	9.39E-12	1.38E-10	515	485
PCBD1	-0.294288691	9.51E-12	1.40E-10	515	515
AKAP1	-0.294232383	9.60E-12	1.41E-10	515	515
SELM	0.294206125	9.64E-12	1.42E-10	515	515
LOC100240735	0.294152295	9.73E-12	1.43E-10	515	479
MMD	0.294152035	9.73E-12	1.43E-10	515	515
KLRG1	0.293869241	1.02E-11	1.50E-10	515	515
CD300LB	0.293799903	1.03E-11	1.52E-10	515	515
SH3BGRL2	-0.293517671	1.08E-11	1.59E-10	515	515
ATL2	-0.293414455	1.10E-11	1.61E-10	515	515
CRISPLD2	0.2933828	1.11E-11	1.62E-10	515	515
HSF5	0.293378336	1.11E-11	1.62E-10	515	451
SLC36A1	0.293316948	1.12E-11	1.64E-10	515	515
C4orf12	-0.293140816	1.15E-11	1.69E-10	515	515
IKZF3	0.293084131	1.16E-11	1.70E-10	515	513
AMZ1	0.293077681	1.17E-11	1.70E-10	515	513
SLC17A9	0.293058329	1.17E-11	1.71E-10	515	515
KIAA1191	-0.29302114	1.18E-11	1.71E-10	515	515
RRP15	-0.292924446	1.20E-11	1.74E-10	515	515
FAM101B	0.292519205	1.28E-11	1.86E-10	515	515
TTC19	-0.29246611	1.29E-11	1.88E-10	515	515
DPP9	0.292443743	1.30E-11	1.88E-10	515	515
LAP3	0.292188044	1.35E-11	1.96E-10	515	515
PGRMC2	-0.292143287	1.36E-11	1.98E-10	515	515
SV2A	0.292031732	1.39E-11	2.01E-10	515	515
HLA-DQB1	0.291978948	1.40E-11	2.03E-10	515	515
UGDH	-0.291969966	1.40E-11	2.03E-10	515	515
SF3A2	0.291961292	1.41E-11	2.03E-10	515	515
S100A3	0.291824595	1.44E-11	2.08E-10	515	515
HLA-DOB	0.291787707	1.45E-11	2.09E-10	515	515
PAX5	0.291785965	1.45E-11	2.09E-10	515	503
OCLN	-0.291776637	1.45E-11	2.09E-10	515	515
BCL2	0.291760457	1.45E-11	2.09E-10	515	515
WNT1	0.291704857	1.47E-11	2.11E-10	515	478
SCRN3	-0.291669148	1.48E-11	2.12E-10	515	515
DNAH8	0.29159587	1.49E-11	2.15E-10	515	472
IFI27L2	0.291530643	1.51E-11	2.17E-10	515	515
GPRIN3	0.291521615	1.51E-11	2.17E-10	515	515
TBXA2R	0.29132172	1.56E-11	2.24E-10	515	515
TRAFD1	0.291295405	1.57E-11	2.25E-10	515	515
PPA2	-0.291193127	1.60E-11	2.29E-10	515	515
C5orf24	-0.29118227	1.60E-11	2.29E-10	515	515
SOX18	0.291038227	1.64E-11	2.35E-10	515	515
ANKRD13D	0.291025994	1.64E-11	2.35E-10	515	515
BTN3A3	0.290893439	1.68E-11	2.40E-10	515	515
CASQ1	0.290803793	1.70E-11	2.43E-10	515	484
EIF3L	-0.290761705	1.72E-11	2.45E-10	515	515
PLXDC2	0.290695075	1.74E-11	2.47E-10	515	515
SIGLEC16	0.290617862	1.76E-11	2.50E-10	515	507
KIF3C	0.290516128	1.79E-11	2.55E-10	515	515
LRAT	-0.290495448	1.79E-11	2.55E-10	515	514
PECAM1	0.290288165	1.86E-11	2.64E-10	515	515
LOC115110	0.290219481	1.88E-11	2.67E-10	515	515
HCN2	0.29017015	1.89E-11	2.69E-10	515	510
PKIG	0.290041846	1.93E-11	2.74E-10	515	515
OSTalpha	0.290011128	1.94E-11	2.76E-10	515	513
GPR124	0.289965218	1.96E-11	2.78E-10	515	515
EPHB6	0.28986919	1.99E-11	2.82E-10	515	515
MARCO	0.289826798	2.00E-11	2.84E-10	515	514
MT2A	0.289589403	2.08E-11	2.95E-10	515	515
NEDD4L	-0.289588731	2.09E-11	2.95E-10	515	515
ACOX1	-0.289505307	2.11E-11	2.98E-10	515	515
IGBP1	-0.289460018	2.13E-11	3.00E-10	515	515
CCR6	0.289059432	2.28E-11	3.21E-10	515	515
FSCN1	0.288953402	2.32E-11	3.26E-10	515	515
HLA-DRB1	0.288884264	2.34E-11	3.30E-10	515	515
GDPD5	0.288842827	2.36E-11	3.32E-10	515	515
LAMA4	0.288668715	2.43E-11	3.41E-10	515	515
NUP210	0.288660135	2.43E-11	3.41E-10	515	515
UBA7	0.288429526	2.52E-11	3.54E-10	515	515
TM7SF4	0.288351681	2.56E-11	3.59E-10	515	512
C19orf6	0.2882989	2.58E-11	3.62E-10	515	515
SORBS2	-0.288186513	2.63E-11	3.68E-10	515	515
C17orf67	0.287801244	2.80E-11	3.92E-10	515	515
DNLZ	0.287621158	2.88E-11	4.03E-10	515	515
NAF1	-0.287611884	2.89E-11	4.04E-10	515	515
SIRT6	0.287609168	2.89E-11	4.04E-10	515	515
COL6A3	0.287588813	2.90E-11	4.05E-10	515	515
OR51E1	0.287367224	3.01E-11	4.19E-10	515	483
GBP7	0.287330204	3.02E-11	4.22E-10	515	294
VAPA	-0.287272663	3.05E-11	4.25E-10	515	515
C17orf59	0.28724593	3.07E-11	4.27E-10	515	515
NDUFS7	0.287183256	3.10E-11	4.31E-10	515	515
SARDH	0.287125177	3.13E-11	4.35E-10	515	515
CNPY4	0.287074679	3.15E-11	4.38E-10	515	515
IQSEC3	0.287072463	3.16E-11	4.38E-10	515	511
ANKDD1A	0.287062067	3.16E-11	4.38E-10	515	515
INADL	-0.286987705	3.20E-11	4.43E-10	515	515
MAP6D1	0.286829264	3.28E-11	4.55E-10	515	515
STAG3	0.286743422	3.33E-11	4.61E-10	515	515
DNASE2	0.286691173	3.36E-11	4.65E-10	515	515
VAMP1	0.286557332	3.43E-11	4.75E-10	515	515
EHBP1L1	0.286456632	3.49E-11	4.82E-10	515	515
CAMK1G	0.286447849	3.49E-11	4.82E-10	515	514
ARSI	0.286410827	3.52E-11	4.85E-10	515	515
C16orf86	0.286208917	3.63E-11	5.01E-10	515	515
YAP1	-0.286177543	3.65E-11	5.03E-10	515	515
CLEC2B	0.285897392	3.82E-11	5.26E-10	515	515
TLR6	0.285843664	3.86E-11	5.31E-10	515	515
C11orf82	0.285823857	3.87E-11	5.32E-10	515	515
TBC1D4	0.28581794	3.87E-11	5.32E-10	515	515
TMEM110	0.285748257	3.92E-11	5.38E-10	515	515
TAPBPL	0.285746669	3.92E-11	5.38E-10	515	515
CDH23	0.285729263	3.93E-11	5.39E-10	515	515
PIPOX	0.285717278	3.94E-11	5.39E-10	515	515
KIAA0232	-0.285647622	3.98E-11	5.45E-10	515	515
USP20	0.285572735	4.03E-11	5.52E-10	515	515
FAM26E	0.285545969	4.05E-11	5.54E-10	515	515
SH2D4A	-0.285531419	4.06E-11	5.54E-10	515	515
CRYZ	-0.285406811	4.14E-11	5.65E-10	515	515
HLA-DOA	0.28527649	4.23E-11	5.77E-10	515	515
TCF7	0.285218451	4.27E-11	5.82E-10	515	515
RGS9	0.285161451	4.31E-11	5.87E-10	515	514
ACADSB	-0.284945422	4.46E-11	6.08E-10	515	515
RNF145	-0.2849231	4.48E-11	6.10E-10	515	515
FCRLB	0.284806895	4.57E-11	6.21E-10	515	515
RAB35	0.284723302	4.63E-11	6.29E-10	515	515
TIMP1	0.284673987	4.67E-11	6.34E-10	515	515
CMTM3	0.284593995	4.73E-11	6.41E-10	515	515
LGI2	0.284452026	4.84E-11	6.56E-10	515	515
MMP2	0.284411477	4.87E-11	6.60E-10	515	515
PPM1N	0.284369365	4.90E-11	6.64E-10	515	515
SH2D1B	0.284232368	5.01E-11	6.78E-10	515	510
MXRA5	0.284102998	5.12E-11	6.92E-10	515	515
TMEM86B	0.284041552	5.17E-11	6.99E-10	515	515
MGC45800	0.283990045	5.21E-11	7.04E-10	515	485
EED	0.283986918	5.22E-11	7.04E-10	515	515
PAOX	0.283902046	5.29E-11	7.13E-10	515	515
MAN1C1	0.283844349	5.34E-11	7.19E-10	515	515
VASN	0.28371371	5.45E-11	7.34E-10	515	515
CLEC1A	0.283658143	5.50E-11	7.40E-10	515	515
DYNC2LI1	-0.283622846	5.53E-11	7.44E-10	515	515
NDOR1	0.283461822	5.68E-11	7.63E-10	515	515
FER1L4	0.283451285	5.69E-11	7.64E-10	515	515
C12orf59	0.283405751	5.73E-11	7.69E-10	515	514
C4orf7	0.283221247	5.90E-11	7.92E-10	515	466
C5orf40	0.28317331	5.95E-11	7.97E-10	515	313
OCIAD1	-0.283043017	6.07E-11	8.14E-10	515	515
C11orf54	-0.282945237	6.17E-11	8.26E-10	515	515
FRMD4A	0.282762032	6.36E-11	8.50E-10	515	515
SDHC	-0.282659932	6.46E-11	8.64E-10	515	515
MYF6	0.282580749	6.54E-11	8.74E-10	515	187
ASAM	0.282566393	6.56E-11	8.76E-10	515	515
TNFSF12-TNFSF13	0.282483797	6.65E-11	8.87E-10	515	510
SLC18A1	0.282436027	6.70E-11	8.93E-10	515	362
CARD11	0.282369362	6.77E-11	9.02E-10	515	515
EFEMP2	0.282321585	6.82E-11	9.08E-10	515	515
EBPL	-0.281940166	7.25E-11	9.65E-10	515	515
MRFAP1	-0.281924143	7.27E-11	9.67E-10	515	515
SLC43A2	0.281877281	7.33E-11	9.74E-10	515	515
ISLR	0.281781588	7.44E-11	9.88E-10	515	515
CLEC5A	0.281680638	7.56E-11	1.00E-09	515	515
CCDC149	-0.281586318	7.68E-11	1.02E-09	515	515
HSP90AB1	-0.281560522	7.71E-11	1.02E-09	515	515
MBD3	0.281504517	7.78E-11	1.03E-09	515	515
HOMER3	0.281489158	7.80E-11	1.03E-09	515	515
CAMK2D	-0.281474099	7.82E-11	1.03E-09	515	515
C4orf14	-0.281473985	7.82E-11	1.03E-09	515	515
CUX2	0.281381435	7.93E-11	1.05E-09	515	477
COL7A1	0.281344708	7.98E-11	1.05E-09	515	515
PTPN1	0.281122454	8.27E-11	1.09E-09	515	515
UBE2S	0.280998436	8.43E-11	1.11E-09	515	515
LRRC15	0.280942396	8.51E-11	1.12E-09	515	515
GPR4	0.280919904	8.54E-11	1.12E-09	515	515
PLXNA1	0.280764464	8.76E-11	1.15E-09	515	515
MAST3	0.280618896	8.96E-11	1.18E-09	515	515
NSUN4	-0.280329193	9.39E-11	1.23E-09	515	515
GAS1	0.280267128	9.48E-11	1.24E-09	515	515
METAP1	-0.280233131	9.53E-11	1.25E-09	515	515
C10orf57	-0.28021009	9.57E-11	1.25E-09	515	515
GNA12	0.279913289	1.00E-10	1.31E-09	515	515
ADCY4	0.279873366	1.01E-10	1.32E-09	515	515
C9orf140	0.279775372	1.03E-10	1.34E-09	515	515
FZD2	0.279772139	1.03E-10	1.34E-09	515	515
INPP5E	0.279765099	1.03E-10	1.34E-09	515	515
ST8SIA1	0.279707079	1.04E-10	1.35E-09	515	515
HLA-L	0.279677719	1.04E-10	1.36E-09	515	515
TACC3	0.279660798	1.04E-10	1.36E-09	515	515
SLC25A45	0.279650889	1.05E-10	1.36E-09	515	515
ZNF323	-0.279521462	1.07E-10	1.39E-09	515	515
COL1A1	0.279402899	1.09E-10	1.42E-09	515	515
TAS1R3	0.279136676	1.13E-10	1.48E-09	515	515
USF2	0.279068537	1.15E-10	1.49E-09	515	515
ATG7	0.278825035	1.19E-10	1.55E-09	515	515
YTHDF2	-0.278619293	1.23E-10	1.60E-09	515	515
S100A8	0.278562051	1.24E-10	1.61E-09	515	515
LRP1	0.278449294	1.27E-10	1.64E-09	515	515
SENP8	-0.278439763	1.27E-10	1.64E-09	515	515
C1orf25	-0.27833102	1.29E-10	1.67E-09	515	515
STAM2	-0.278330737	1.29E-10	1.67E-09	515	515
CLCN3	-0.278303709	1.29E-10	1.68E-09	515	515
EPC2	-0.278240533	1.31E-10	1.69E-09	515	515
AKAP2	0.278233789	1.31E-10	1.69E-09	515	515
C11orf84	0.278220624	1.31E-10	1.69E-09	515	515
WT1	0.278200045	1.32E-10	1.70E-09	515	461
TREM2	0.278122514	1.33E-10	1.72E-09	515	515
ITIH1	0.277966372	1.37E-10	1.76E-09	515	361
FBXO41	0.277959082	1.37E-10	1.76E-09	515	515
CD38	0.277931146	1.37E-10	1.77E-09	515	515
E2F2	0.277772124	1.41E-10	1.81E-09	515	515
TMEM90B	0.277666042	1.43E-10	1.84E-09	515	515
XPO6	0.27763708	1.44E-10	1.85E-09	515	515
SUCLG2	-0.277599767	1.45E-10	1.86E-09	515	515
LY96	0.27754485	1.46E-10	1.87E-09	515	515
ANKLE1	0.277517332	1.47E-10	1.88E-09	515	514
STK11	0.27742654	1.49E-10	1.91E-09	515	515
PLB1	0.277303233	1.52E-10	1.94E-09	515	515
TNS3	0.277069926	1.57E-10	2.01E-09	515	515
PDLIM7	0.277031041	1.58E-10	2.02E-09	515	515
PPM1F	0.277022777	1.58E-10	2.03E-09	515	515
KIAA1804	-0.276932867	1.61E-10	2.05E-09	515	515
TCN2	0.276922843	1.61E-10	2.05E-09	515	515
MTMR12	-0.276837641	1.63E-10	2.08E-09	515	515
KCNA3	0.276826926	1.63E-10	2.08E-09	515	514
CLINT1	-0.276784178	1.65E-10	2.10E-09	515	515
SEC31A	-0.27678151	1.65E-10	2.10E-09	515	515
PPP2R5A	-0.276620898	1.69E-10	2.15E-09	515	515
SOCS3	0.276577372	1.70E-10	2.16E-09	515	515
LOC653653	0.27653229	1.71E-10	2.17E-09	515	515
UTS2R	0.276528744	1.71E-10	2.17E-09	515	275
LGTN	-0.276429838	1.74E-10	2.21E-09	515	515
PPP1R9B	0.276373708	1.75E-10	2.23E-09	515	515
TRPA1	0.276255205	1.79E-10	2.27E-09	515	470
DDX39	0.276063716	1.84E-10	2.33E-09	515	515
KIF18B	0.275910528	1.89E-10	2.39E-09	515	515
CORO1C	0.275893375	1.89E-10	2.39E-09	515	515
CD82	0.275811156	1.92E-10	2.42E-09	515	515
COL8A2	0.27580156	1.92E-10	2.43E-09	515	515
OBFC1	-0.275760144	1.93E-10	2.44E-09	515	515
TTC17	-0.27566855	1.96E-10	2.47E-09	515	515
FOLR2	0.275548266	2.00E-10	2.52E-09	515	515
OAZ1	0.275476901	2.02E-10	2.55E-09	515	515
NUB1	0.275468656	2.02E-10	2.55E-09	515	515
TRIM47	0.27545904	2.03E-10	2.55E-09	515	515
ENTHD1	0.275437182	2.03E-10	2.56E-09	515	469
FFAR3	0.275419294	2.04E-10	2.56E-09	515	471
MRPS36	-0.275340205	2.06E-10	2.59E-09	515	515
U2AF1L4	0.275295828	2.08E-10	2.61E-09	515	515
CXCL6	0.275278713	2.08E-10	2.61E-09	515	499
KCNH3	0.275218401	2.10E-10	2.64E-09	515	509
STX2	0.275171659	2.12E-10	2.65E-09	515	515
CYGB	0.275155841	2.12E-10	2.66E-09	515	515
FBXO6	0.275133837	2.13E-10	2.67E-09	515	515
SLK	-0.275103945	2.14E-10	2.68E-09	515	515
FXYD5	0.275071071	2.15E-10	2.69E-09	515	515
ZC3H12A	0.275005072	2.17E-10	2.72E-09	515	515
APOL1	0.274980425	2.18E-10	2.72E-09	515	515
MGAT4A	0.27496243	2.19E-10	2.73E-09	515	515
ZNF267	0.274915108	2.20E-10	2.75E-09	515	515
UNC119	0.274908594	2.21E-10	2.75E-09	515	515
NCRNA00181	0.274907847	2.21E-10	2.75E-09	515	515
ZNF33B	-0.274883363	2.22E-10	2.76E-09	515	515
BPNT1	-0.27487208	2.22E-10	2.76E-09	515	515
GRASP	0.274779594	2.25E-10	2.80E-09	515	515
CCR10	0.274755396	2.26E-10	2.81E-09	515	514
STAMBPL1	0.27472278	2.27E-10	2.82E-09	515	515
ARMCX5	-0.274707252	2.28E-10	2.83E-09	515	515
PFKFB4	0.274610863	2.31E-10	2.87E-09	515	515
HAUS7	0.274610477	2.31E-10	2.87E-09	515	515
GPR155	0.274563672	2.33E-10	2.88E-09	515	515
DDHD1	0.274517558	2.35E-10	2.90E-09	515	515
UFC1	-0.274484413	2.36E-10	2.92E-09	515	515
NLGN2	0.274453708	2.37E-10	2.93E-09	515	515
SPAG4	0.274441215	2.37E-10	2.93E-09	515	515
CXCL1	0.27443519	2.38E-10	2.93E-09	515	515
DNAJB5	0.274410167	2.39E-10	2.94E-09	515	515
C9orf142	0.27438185	2.40E-10	2.95E-09	515	515
BCL11B	0.274379293	2.40E-10	2.95E-09	515	515
TIMD4	0.274274183	2.44E-10	3.00E-09	515	497
ENPP7	0.274110003	2.50E-10	3.08E-09	515	270
FAM38A	0.273966533	2.56E-10	3.14E-09	515	515
LRRK1	0.273950559	2.56E-10	3.15E-09	515	515
BEND4	0.273895639	2.58E-10	3.17E-09	515	483
FFAR2	0.273782344	2.63E-10	3.23E-09	515	513
FRMD8	0.273779201	2.63E-10	3.23E-09	515	515
BBS4	-0.273751251	2.64E-10	3.24E-09	515	515
DTX1	0.273737869	2.65E-10	3.25E-09	515	515
SPHAR	-0.273542139	2.73E-10	3.34E-09	515	515
FCGR3B	0.273283703	2.84E-10	3.48E-09	515	514
CTSC	0.273191813	2.88E-10	3.53E-09	515	515
MIER2	0.273125861	2.91E-10	3.56E-09	515	515
RIOK2	-0.273042107	2.95E-10	3.60E-09	515	515
OVGP1	-0.273017787	2.96E-10	3.62E-09	515	515
CTH	-0.27297374	2.98E-10	3.64E-09	515	515
A4GALT	0.272943599	3.00E-10	3.65E-09	515	515
DPT	0.272930208	3.00E-10	3.66E-09	515	515
TGFBI	0.27292931	3.00E-10	3.66E-09	515	515
PTGES2	0.272805932	3.06E-10	3.72E-09	515	515
DHX15	-0.272720749	3.10E-10	3.77E-09	515	515
PEX11A	-0.272593615	3.16E-10	3.84E-09	515	515
PIGP	-0.272548349	3.18E-10	3.87E-09	515	515
QSOX2	0.272545894	3.19E-10	3.87E-09	515	515
ZNF668	0.27248576	3.22E-10	3.90E-09	515	515
RPL22	-0.272377323	3.27E-10	3.97E-09	515	515
PRSS16	-0.27237241	3.27E-10	3.97E-09	515	515
ZNF281	-0.272367463	3.27E-10	3.97E-09	515	515
CLNK	0.272358721	3.28E-10	3.97E-09	515	453
ACRBP	0.272332228	3.29E-10	3.98E-09	515	515
PKN1	0.27225021	3.33E-10	4.03E-09	515	515
CSMD2	0.272198515	3.36E-10	4.06E-09	515	514
PKN3	0.271956409	3.49E-10	4.21E-09	515	515
SKAP1	0.271885163	3.53E-10	4.26E-09	515	515
CSTA	0.271843677	3.55E-10	4.28E-09	515	515
HES4	0.271750978	3.60E-10	4.34E-09	515	515
C3orf23	-0.271741415	3.61E-10	4.35E-09	515	515
EMR4P	0.27169744	3.63E-10	4.37E-09	515	512
ASF1B	0.271410958	3.79E-10	4.57E-09	515	515
PRRX1	0.271348417	3.83E-10	4.61E-09	515	515
ADPGK	0.271296991	3.86E-10	4.64E-09	515	515
SCP2	-0.271210222	3.91E-10	4.70E-09	515	515
TRIM13	-0.2711322	3.96E-10	4.75E-09	515	515
PTGIS	0.271109486	3.97E-10	4.77E-09	515	515
RCN3	0.270988796	4.05E-10	4.85E-09	515	515
XCL1	0.270983868	4.05E-10	4.86E-09	515	510
FAM73B	0.270902074	4.10E-10	4.91E-09	515	515
FBLN2	0.270812357	4.16E-10	4.98E-09	515	515
PJA2	-0.270712365	4.22E-10	5.05E-09	515	515
TROAP	0.270701676	4.23E-10	5.06E-09	515	515
IL17RE	-0.270644402	4.27E-10	5.10E-09	515	515
FAP	0.270565343	4.32E-10	5.16E-09	515	515
H1FX	0.270553056	4.33E-10	5.17E-09	515	515
TJP1	-0.27052694	4.35E-10	5.18E-09	515	515
GSPT1	-0.270460125	4.39E-10	5.23E-09	515	515
G0S2	0.270458597	4.39E-10	5.23E-09	515	515
LOC653786	0.270426535	4.41E-10	5.25E-09	515	502
ATP7A	-0.270410167	4.42E-10	5.26E-09	515	515
BMPR1A	-0.270339987	4.47E-10	5.32E-09	515	515
FCHO2	-0.270248429	4.54E-10	5.39E-09	515	515
SLC16A3	0.27017966	4.58E-10	5.44E-09	515	515
C1orf159	0.270164933	4.59E-10	5.45E-09	515	515
IGJ	0.270137596	4.61E-10	5.47E-09	515	515
SPNS3	0.270018804	4.70E-10	5.57E-09	515	509
C11orf1	-0.269970763	4.73E-10	5.61E-09	515	515
EML3	0.269849572	4.82E-10	5.71E-09	515	515
SAMD14	0.269821619	4.84E-10	5.73E-09	515	514
UBL3	-0.269724004	4.91E-10	5.81E-09	515	515
GALK2	-0.269564087	5.04E-10	5.95E-09	515	515
KCNMA1	0.269538705	5.06E-10	5.97E-09	515	515
C19orf25	0.26953216	5.06E-10	5.97E-09	515	515
GABRR2	0.269493543	5.09E-10	6.01E-09	515	470
POU3F1	0.269426438	5.14E-10	6.06E-09	515	507
KCNJ2	0.269301934	5.24E-10	6.18E-09	515	515
LHFPL2	0.269216456	5.31E-10	6.25E-09	515	515
BAX	0.269194944	5.33E-10	6.27E-09	515	515
PLAU	0.269154486	5.36E-10	6.31E-09	515	515
CCDC130	0.269112772	5.39E-10	6.34E-09	515	515
ERI2	-0.269091722	5.41E-10	6.36E-09	515	515
HHEX	0.269075527	5.43E-10	6.37E-09	515	515
NCKAP5L	0.26906015	5.44E-10	6.38E-09	515	515
TREX1	0.269038032	5.46E-10	6.40E-09	515	515
SH3TC1	0.268926466	5.55E-10	6.51E-09	515	515
PUM2	-0.268811775	5.65E-10	6.62E-09	515	515
CC2D2B	0.268784793	5.67E-10	6.64E-09	515	503
TRAF5	0.268759644	5.69E-10	6.66E-09	515	515
ABCA1	0.268747134	5.70E-10	6.67E-09	515	515
DCTN4	-0.268629449	5.81E-10	6.79E-09	515	515
HTRA3	0.268562845	5.87E-10	6.85E-09	515	515
MIXL1	0.268470622	5.95E-10	6.94E-09	515	417
LXN	0.268324039	6.08E-10	7.10E-09	515	515
FAM43A	0.268314934	6.09E-10	7.10E-09	515	515
GGT5	0.26828968	6.11E-10	7.13E-09	515	515
RAD9A	0.268257177	6.14E-10	7.16E-09	515	515
MAP3K10	0.268191069	6.21E-10	7.22E-09	515	515
TIAM1	0.268180685	6.22E-10	7.23E-09	515	515
EBF1	0.268108687	6.28E-10	7.31E-09	515	515
KIAA1430	-0.268029959	6.36E-10	7.39E-09	515	515
ARHGAP17	0.267963822	6.42E-10	7.46E-09	515	515
RGS10	0.267890918	6.50E-10	7.54E-09	515	515
MAOA	-0.267823943	6.56E-10	7.61E-09	515	515
ATP1A3	0.267708038	6.68E-10	7.74E-09	515	512
BRSK1	0.267417178	6.98E-10	8.09E-09	515	515
STEAP1	0.267393904	7.00E-10	8.11E-09	515	515
GGPS1	-0.267371476	7.03E-10	8.13E-09	515	515
BMP1	0.267282228	7.12E-10	8.24E-09	515	515
ATXN10	-0.26722322	7.19E-10	8.31E-09	515	515
NAAA	0.267153289	7.26E-10	8.39E-09	515	515
NRM	0.267140647	7.28E-10	8.40E-09	515	515
MRPS18B	-0.267104561	7.32E-10	8.44E-09	515	515
TXK	0.267075528	7.35E-10	8.48E-09	515	514
GPR125	-0.267026131	7.40E-10	8.53E-09	515	515
SLC12A8	0.266996913	7.44E-10	8.57E-09	515	515
XRCC3	0.26698231	7.45E-10	8.58E-09	515	515
IL1A	0.266897828	7.55E-10	8.69E-09	515	507
P2RY14	0.266894493	7.55E-10	8.69E-09	515	515
ARIH1	-0.266847477	7.61E-10	8.74E-09	515	515
HAS1	0.266843211	7.61E-10	8.74E-09	515	490
SSBP4	0.266717422	7.76E-10	8.91E-09	515	515
RIPK2	0.26666737	7.82E-10	8.97E-09	515	515
PDLIM3	0.266608802	7.89E-10	9.04E-09	515	515
BTN3A1	0.26660153	7.89E-10	9.05E-09	515	515
KCP	0.266587833	7.91E-10	9.06E-09	515	514
FAM102A	0.266583924	7.91E-10	9.06E-09	515	515
WNT2	0.266553402	7.95E-10	9.10E-09	515	515
LTB4R	0.266511823	8.00E-10	9.15E-09	515	515
CCL24	0.266438917	8.09E-10	9.24E-09	515	417
ABHD8	0.266379319	8.16E-10	9.32E-09	515	515
MGC87042	0.266314833	8.24E-10	9.41E-09	515	514
PDK1	0.266202172	8.38E-10	9.56E-09	515	515
TROVE2	-0.26610601	8.51E-10	9.70E-09	515	515
C6orf204	0.265909931	8.76E-10	9.98E-09	515	515
AP1B1	0.26582046	8.88E-10	1.01E-08	515	515
ELF4	0.265795681	8.91E-10	1.01E-08	515	515
CPPED1	0.265778659	8.93E-10	1.02E-08	515	515
GTSE1	0.265611981	9.16E-10	1.04E-08	515	515
ALDH1L2	0.26552591	9.28E-10	1.05E-08	515	515
HSPA12B	0.265419035	9.43E-10	1.07E-08	515	515
FANCG	0.26528835	9.62E-10	1.09E-08	515	515
SLC25A22	0.265234105	9.70E-10	1.10E-08	515	515
LOC348926	-0.265069784	9.94E-10	1.13E-08	515	515
PRKACA	0.265036346	9.99E-10	1.13E-08	515	515
OR4C6	0.264773407	1.04E-09	1.18E-08	515	286
CEACAM4	0.264708192	1.05E-09	1.19E-08	515	508
VAMP5	0.264666187	1.06E-09	1.19E-08	515	515
ZNF438	0.264664596	1.06E-09	1.19E-08	515	515
CTPS2	-0.264614762	1.06E-09	1.20E-08	515	515
MCM5	0.264599457	1.07E-09	1.20E-08	515	515
MUS81	0.264590026	1.07E-09	1.21E-08	515	515
RAB30	0.26445038	1.09E-09	1.23E-08	515	515
CLEC12B	0.264427443	1.09E-09	1.23E-08	515	443
BTF3	-0.264381923	1.10E-09	1.24E-08	515	515
C9orf37	0.264253518	1.12E-09	1.26E-08	515	515
C13orf31	0.264193743	1.13E-09	1.27E-08	515	515
CHST2	0.264192238	1.13E-09	1.27E-08	515	515
IKBKG	0.264191967	1.13E-09	1.27E-08	515	515
CNRIP1	0.264117067	1.15E-09	1.29E-08	515	515
NUP133	-0.264113604	1.15E-09	1.29E-08	515	515
CAPN11	0.264103458	1.15E-09	1.29E-08	515	476
GAPT	0.263924193	1.18E-09	1.32E-08	515	515
GLS2	-0.263900848	1.18E-09	1.33E-08	515	514
CHAF1A	0.263836407	1.19E-09	1.34E-08	515	515
ARHGAP33	0.263725212	1.21E-09	1.36E-08	515	515
CCDC18	0.263666597	1.23E-09	1.37E-08	515	515
MAP7D3	0.263549556	1.25E-09	1.39E-08	515	515
SLC38A5	0.263534059	1.25E-09	1.40E-08	515	515
CAPG	0.263360638	1.28E-09	1.43E-08	515	515
FHAD1	0.263354818	1.28E-09	1.43E-08	515	515
PI4K2B	-0.263126792	1.33E-09	1.48E-08	515	515
COL15A1	0.263094321	1.33E-09	1.49E-08	515	515
PDK3	0.263070812	1.34E-09	1.49E-08	515	515
KIAA1045	0.263006571	1.35E-09	1.51E-08	515	506
CLIP3	0.262967577	1.36E-09	1.51E-08	515	515
HHAT	-0.262858178	1.38E-09	1.54E-08	515	515
EIF5A2	0.26278177	1.40E-09	1.55E-08	515	515
REEP4	0.262746008	1.41E-09	1.56E-08	515	515
LOC84856	0.262709536	1.41E-09	1.57E-08	515	515
DOT1L	0.262696018	1.42E-09	1.57E-08	515	515
KLF16	0.262562213	1.44E-09	1.60E-08	515	515
SLAIN2	-0.262555749	1.45E-09	1.60E-08	515	515
ISOC1	-0.262549151	1.45E-09	1.60E-08	515	515
CAMSAP1L1	-0.262460482	1.47E-09	1.62E-08	515	515
NELL2	0.262410514	1.48E-09	1.64E-08	515	514
SNX8	0.262146074	1.54E-09	1.70E-08	515	515
SDC3	0.262136833	1.54E-09	1.70E-08	515	515
C13orf16	0.261850554	1.60E-09	1.77E-08	515	381
SKP1	-0.261805875	1.62E-09	1.78E-08	515	515
KDM5B	-0.261719893	1.64E-09	1.81E-08	515	515
GPR162	0.261704306	1.64E-09	1.81E-08	515	515
GPRC5B	0.261650971	1.65E-09	1.82E-08	515	515
TOB2	-0.261625075	1.66E-09	1.83E-08	515	515
MPP5	-0.261602172	1.66E-09	1.83E-08	515	515
MFI2	0.261593867	1.67E-09	1.84E-08	515	515
PRDX6	-0.261563215	1.67E-09	1.84E-08	515	515
SLC35E4	0.261518766	1.69E-09	1.85E-08	515	515
TNFRSF6B	0.26150074	1.69E-09	1.86E-08	515	515
ACER3	0.261477604	1.70E-09	1.86E-08	515	515
ZNFX1	0.261440648	1.70E-09	1.87E-08	515	515
AMPD1	0.261284974	1.74E-09	1.91E-08	515	492
JUNB	0.261234147	1.76E-09	1.93E-08	515	515
KIAA1524	0.26117423	1.77E-09	1.94E-08	515	515
IRAK3	0.261089143	1.80E-09	1.97E-08	515	515
PDIK1L	-0.261074644	1.80E-09	1.97E-08	515	515
UBE2C	0.260921675	1.84E-09	2.01E-08	515	515
CFL1	0.260907454	1.84E-09	2.02E-08	515	515
STEAP2	0.260856649	1.86E-09	2.03E-08	515	515
MMP19	0.260823575	1.87E-09	2.04E-08	515	515
REEP2	0.260807233	1.87E-09	2.04E-08	515	514
DCAF15	0.26075084	1.89E-09	2.06E-08	515	515
HSPA6	0.26070369	1.90E-09	2.07E-08	515	515
ORAI1	0.260521472	1.95E-09	2.13E-08	515	515
FADS2	0.260519919	1.95E-09	2.13E-08	515	515
HEG1	0.260482529	1.96E-09	2.14E-08	515	515
OLFML1	0.260453414	1.97E-09	2.15E-08	515	515
CENPW	0.260438682	1.98E-09	2.15E-08	515	515
CORO6	0.26043594	1.98E-09	2.15E-08	515	513
DACT1	0.260408906	1.98E-09	2.16E-08	515	515
PML	0.260406956	1.99E-09	2.16E-08	515	515
MRFAP1L1	-0.260389062	1.99E-09	2.16E-08	515	515
TOR1AIP2	-0.260310161	2.01E-09	2.18E-08	515	515
CLEC4C	0.260261134	2.03E-09	2.20E-08	515	357
PRKCDBP	0.260228771	2.04E-09	2.21E-08	515	515
GCET2	0.260219538	2.04E-09	2.21E-08	515	515
IRF9	0.260219296	2.04E-09	2.21E-08	515	515
RPRD2	-0.260191718	2.05E-09	2.22E-08	515	515
SPON2	0.260135693	2.07E-09	2.23E-08	515	515
KLHL8	-0.26007171	2.09E-09	2.25E-08	515	515
BHLHE22	0.25999862	2.11E-09	2.28E-08	515	515
ST18	0.259989237	2.11E-09	2.28E-08	515	507
KCTD12	0.259960586	2.12E-09	2.29E-08	515	515
UNC5A	0.259957859	2.12E-09	2.29E-08	515	509
SFRS2B	-0.259955878	2.12E-09	2.29E-08	515	515
SSH2	0.259871436	2.15E-09	2.31E-08	515	515
GCGR	0.259833298	2.16E-09	2.33E-08	515	324
TARP	0.259826364	2.16E-09	2.33E-08	515	512
MITF	0.259786356	2.17E-09	2.34E-08	515	515
STAU2	-0.259778687	2.18E-09	2.34E-08	515	515
C22orf34	0.259742366	2.19E-09	2.35E-08	515	470
MSL3	0.259490134	2.27E-09	2.44E-08	515	515
MUT	-0.259482965	2.27E-09	2.44E-08	515	515
SERPINA9	0.25931398	2.33E-09	2.50E-08	515	361
GPR137	0.259270227	2.35E-09	2.51E-08	515	515
POSTN	0.259255426	2.35E-09	2.52E-08	515	515
REM1	0.259175872	2.38E-09	2.55E-08	515	515
PRR16	0.259129517	2.39E-09	2.56E-08	515	515
SH3RF1	-0.259104417	2.40E-09	2.57E-08	515	515
POLA2	0.259059958	2.42E-09	2.59E-08	515	515
C10orf32	-0.258972119	2.45E-09	2.62E-08	515	515
CCDC50	0.258970862	2.45E-09	2.62E-08	515	515
GRAPL	0.258953535	2.46E-09	2.62E-08	515	502
MAX	0.258759803	2.53E-09	2.70E-08	515	515
ATP1A4	0.25874549	2.53E-09	2.70E-08	515	378
WDR62	0.258720358	2.54E-09	2.71E-08	515	515
GH1	0.258653373	2.57E-09	2.73E-08	515	195
3-Mar	0.258613671	2.58E-09	2.75E-08	515	515
CENPM	0.2586003	2.59E-09	2.75E-08	515	515
ODF3B	0.258458346	2.64E-09	2.81E-08	515	515
CCNE1	0.258455018	2.64E-09	2.81E-08	515	515
ID2	0.258316702	2.70E-09	2.86E-08	515	515
SKIV2L2	-0.258203794	2.74E-09	2.91E-08	515	515
FADS3	0.258127201	2.77E-09	2.94E-08	515	515
EIF4B	-0.258085733	2.79E-09	2.96E-08	515	515
HLA-DQA2	0.258030568	2.81E-09	2.98E-08	515	515
PSTPIP2	0.258028949	2.81E-09	2.98E-08	515	515
RBM38	0.257987325	2.83E-09	3.00E-08	515	515
KIF19	0.257899031	2.86E-09	3.03E-08	515	508
SHOX2	0.257885464	2.87E-09	3.04E-08	515	503
XPNPEP2	0.257839008	2.89E-09	3.06E-08	515	511
NUDT13	-0.257829622	2.89E-09	3.06E-08	515	515
WIT1	0.257797876	2.91E-09	3.07E-08	515	358
POLD1	0.257659176	2.97E-09	3.13E-08	515	515
PAPLN	0.25765341	2.97E-09	3.13E-08	515	515
GRK5	0.257652462	2.97E-09	3.13E-08	515	515
GJA4	0.257607989	2.99E-09	3.15E-08	515	515
LOC728989	0.257605022	2.99E-09	3.15E-08	515	484
SLC45A1	0.257534731	3.02E-09	3.18E-08	515	515
LYPD5	0.257525048	3.02E-09	3.18E-08	515	515
MKNK1	0.257492971	3.04E-09	3.20E-08	515	515
ESPL1	0.257455658	3.05E-09	3.21E-08	515	515
CACNA1I	0.257421201	3.07E-09	3.23E-08	515	511
THRB	-0.257369225	3.09E-09	3.25E-08	515	515
TTL	0.257320391	3.12E-09	3.27E-08	515	515
FBXO5	0.257318534	3.12E-09	3.27E-08	515	515
H2AFX	0.257271019	3.14E-09	3.29E-08	515	515
PADI2	0.257249624	3.15E-09	3.30E-08	515	515
HGSNAT	-0.257186737	3.18E-09	3.33E-08	515	515
FBXO21	-0.25718219	3.18E-09	3.33E-08	515	515
GLYCTK	0.257127358	3.20E-09	3.35E-08	515	515
GAS2L1	0.257119097	3.21E-09	3.35E-08	515	515
LPAR4	0.257042066	3.24E-09	3.39E-08	515	452
BNC2	0.25702596	3.25E-09	3.40E-08	515	515
PTPRVP	0.256988019	3.27E-09	3.41E-08	515	466
TSHR	0.256963337	3.28E-09	3.42E-08	515	491
USP8	-0.256922003	3.30E-09	3.44E-08	515	515
TPST2	0.256813306	3.35E-09	3.50E-08	515	515
FBLN1	0.256790924	3.36E-09	3.51E-08	515	515
MTERFD2	-0.256779644	3.37E-09	3.51E-08	515	515
ZMIZ2	0.256752805	3.38E-09	3.52E-08	515	515
KCNJ12	0.256657372	3.43E-09	3.57E-08	515	515
GP5	0.256599831	3.46E-09	3.60E-08	515	487
RAB3GAP2	-0.256503615	3.51E-09	3.64E-08	515	515
SERPINA5	0.256410713	3.55E-09	3.69E-08	515	505
RNASEH2C	0.25639397	3.56E-09	3.70E-08	515	515
ICAM2	0.256300808	3.61E-09	3.75E-08	515	515
LOC91450	0.256163618	3.68E-09	3.82E-08	515	505
NEURL3	0.256162326	3.68E-09	3.82E-08	515	512
TMEM63B	-0.256051941	3.74E-09	3.88E-08	515	515
PHOSPHO1	0.256043301	3.75E-09	3.88E-08	515	511
IPP	-0.256005678	3.77E-09	3.90E-08	515	515
CCND2	0.255950691	3.80E-09	3.93E-08	515	515
NCS1	0.255948299	3.80E-09	3.93E-08	515	515
MSX1	0.255932769	3.81E-09	3.94E-08	515	514
C19orf29	0.255891031	3.83E-09	3.96E-08	515	515
COL1A2	0.255844694	3.86E-09	3.98E-08	515	515
AP1M1	0.255651442	3.97E-09	4.09E-08	515	515
MAPK12	0.255551887	4.02E-09	4.15E-08	515	515
CRYBA4	0.255523594	4.04E-09	4.16E-08	515	314
ACY3	0.255468258	4.07E-09	4.19E-08	515	514
DDX1	-0.255415085	4.10E-09	4.22E-08	515	515
CDCA5	0.255400737	4.11E-09	4.23E-08	515	515
VNN1	0.255391603	4.12E-09	4.23E-08	515	515
HOXB4	0.255367823	4.13E-09	4.25E-08	515	515
ERGIC1	-0.255293027	4.18E-09	4.29E-08	515	515
DYSF	0.255286815	4.18E-09	4.29E-08	515	515
DBNL	0.255208746	4.23E-09	4.34E-08	515	515
NT5C2	-0.25506001	4.32E-09	4.43E-08	515	515
TMOD2	0.255046786	4.33E-09	4.44E-08	515	515
SUN2	0.255037196	4.33E-09	4.44E-08	515	515
TM6SF2	0.254981346	4.37E-09	4.47E-08	515	503
CXADR	-0.254913282	4.41E-09	4.51E-08	515	515
TMEM119	0.254804198	4.48E-09	4.58E-08	515	515
BIRC3	0.254798978	4.48E-09	4.58E-08	515	515
CETN3	-0.254558023	4.64E-09	4.74E-08	515	515
LOC100130872	0.254358966	4.77E-09	4.88E-08	515	515
CLLU1OS	0.25428433	4.83E-09	4.93E-08	515	337
MYL9	0.254248003	4.85E-09	4.95E-08	515	515
DLGAP4	0.2541797	4.90E-09	5.00E-08	515	515
C3orf54	0.254126741	4.94E-09	5.03E-08	515	515
HOXC4	0.2541201	4.94E-09	5.04E-08	515	514
ZMYND15	0.254040026	5.00E-09	5.09E-08	515	515
MGST1	-0.254026997	5.01E-09	5.10E-08	515	515
POLRMT	0.253991776	5.03E-09	5.12E-08	515	515
SATL1	-0.253985082	5.04E-09	5.12E-08	515	515
TTBK1	0.253978895	5.04E-09	5.12E-08	515	508
POGK	-0.253927257	5.08E-09	5.16E-08	515	515
IL23A	0.253882621	5.11E-09	5.19E-08	515	515
GLT1D1	0.253850029	5.13E-09	5.21E-08	515	513
NEU4	0.253813839	5.16E-09	5.24E-08	515	448
ATAD1	-0.253749423	5.21E-09	5.28E-08	515	515
TIAM2	0.253707851	5.24E-09	5.31E-08	515	515
DCHS1	0.253702384	5.24E-09	5.31E-08	515	515
RPL10A	-0.253591118	5.33E-09	5.39E-08	515	515
IL17C	0.253552096	5.36E-09	5.42E-08	515	455
LOC440896	0.253551424	5.36E-09	5.42E-08	515	366
FAM49A	0.253550675	5.36E-09	5.42E-08	515	515
HSH2D	0.253514852	5.39E-09	5.44E-08	515	515
C4orf34	-0.253413294	5.46E-09	5.52E-08	515	515
EXOC8	-0.253412236	5.47E-09	5.52E-08	515	515
PCSK7	0.253347831	5.52E-09	5.57E-08	515	515
STX4	0.253268272	5.58E-09	5.63E-08	515	515
F5	0.253102079	5.71E-09	5.76E-08	515	515
ICK	-0.25288028	5.90E-09	5.94E-08	515	515
LOC728392	0.252830806	5.94E-09	5.98E-08	515	515
ARFRP1	0.252817764	5.95E-09	5.99E-08	515	515
CASC4	-0.252805617	5.96E-09	5.99E-08	515	515
ECD	-0.252798245	5.97E-09	6.00E-08	515	515
MCAM	0.252712785	6.04E-09	6.07E-08	515	515
COL5A1	0.252686368	6.06E-09	6.09E-08	515	515
NRN1	0.252465706	6.25E-09	6.28E-08	515	515
LNX1	-0.252461324	6.26E-09	6.28E-08	515	515
EYS	-0.252456551	6.26E-09	6.28E-08	515	515
CBR4	-0.252307047	6.40E-09	6.41E-08	515	515
KIR2DS4	0.252291287	6.41E-09	6.42E-08	515	367
WEE1	-0.252275872	6.43E-09	6.43E-08	515	515
FBLN7	0.252210584	6.49E-09	6.49E-08	515	515
GPSM1	0.252165056	6.53E-09	6.53E-08	515	515
DLG4	0.252151369	6.54E-09	6.54E-08	515	515
[truncated: 17,989 more rows]
