# Supplementary material for: SLC2As as diagnostic markers and therapeutic targets in LUAD patients through bioinformatic analysis
Source: Front Pharmacol. 2022 Nov 28;13:1045179. doi: 10.3389/fphar.2022.1045179 (PMC9742449; doi:10.3389/fphar.2022.1045179)
Supplement: Supplementary file 3 [file DataSheet2.zip › SLC2A9 coexpressed genes_103325.txt]

Query	Statistic	P-value	FDR (BH)	Event_SD	Event_TD
SLC2A9	1	1.00E-97	1.00E-93	515	515
TLR4	0.757597167	4.19E-97	4.19E-93	515	515
PLXDC2	0.749466809	6.10E-94	4.07E-90	515	515
PLEKHO2	0.745710354	1.61E-92	8.03E-89	515	515
SIRPA	0.744601914	4.17E-92	1.67E-88	515	515
SIRPB2	0.73634546	4.38E-89	1.46E-85	515	515
ZEB2	0.729477624	1.17E-86	3.34E-83	515	515
SLCO2B1	0.727027787	8.24E-86	2.06E-82	515	515
HCK	0.725534877	2.68E-85	5.95E-82	515	515
CD4	0.724886016	4.46E-85	8.92E-82	515	515
C3AR1	0.72459877	5.59E-85	1.02E-81	515	515
NCKAP1L	0.723358341	1.47E-84	2.46E-81	515	515
SLC1A3	0.718748391	5.18E-83	7.96E-80	515	515
CD84	0.717892449	9.95E-83	1.42E-79	515	515
SIGLEC7	0.712327953	6.54E-81	8.48E-78	515	515
PTGER4	0.712277961	6.79E-81	8.48E-78	515	515
LRRC25	0.709224587	6.47E-80	7.60E-77	515	515
SIRPB1	0.705888908	7.34E-79	8.15E-76	515	515
CD300C	0.704963569	1.43E-78	1.51E-75	515	515
SIGLEC9	0.704703011	1.73E-78	1.73E-75	515	515
PILRA	0.704404326	2.14E-78	2.04E-75	515	515
LAPTM5	0.702225682	1.02E-77	9.24E-75	515	515
PTPRO	0.700901914	2.60E-77	2.26E-74	515	515
LAIR1	0.699509091	6.96E-77	5.80E-74	515	515
CD86	0.698368727	1.55E-76	1.24E-73	515	515
MS4A4A	0.696334273	6.41E-76	4.93E-73	515	515
FPR3	0.695605294	1.06E-75	7.87E-73	515	515
TLR8	0.69545981	1.18E-75	8.40E-73	515	515
MPEG1	0.694980564	1.64E-75	1.13E-72	515	515
SLC37A2	0.693661917	4.07E-75	2.71E-72	515	515
GAS7	0.693600315	4.24E-75	2.74E-72	515	515
PIK3AP1	0.693105375	5.96E-75	3.72E-72	515	515
1-Mar	0.692837871	7.16E-75	4.34E-72	515	515
CYBB	0.691929651	1.33E-74	7.83E-72	515	515
NCF2	0.690844019	2.79E-74	1.59E-71	515	515
HAVCR2	0.690332824	3.95E-74	2.19E-71	515	515
TRPV2	0.689538374	6.76E-74	3.65E-71	515	515
CD68	0.68889929	1.04E-73	5.47E-71	515	515
CD53	0.688410692	1.45E-73	7.41E-71	515	515
CSF1R	0.685547074	9.81E-73	4.90E-70	515	515
C10orf128	0.685434546	1.06E-72	5.15E-70	515	515
VSIG4	0.684054355	2.64E-72	1.26E-69	515	515
MS4A6A	0.683658994	3.43E-72	1.59E-69	515	515
P2RX7	0.683222203	4.57E-72	2.08E-69	515	515
CD33	0.682334093	8.20E-72	3.64E-69	515	515
DAB2	0.678477424	1.01E-70	4.39E-68	515	515
DOCK2	0.677946354	1.42E-70	6.06E-68	515	515
SAMHD1	0.677874517	1.49E-70	6.21E-68	515	515
GLIPR1	0.677349977	2.09E-70	8.53E-68	515	515
PIK3CG	0.676934338	2.73E-70	1.09E-67	515	515
NLRC4	0.675255623	8.01E-70	3.14E-67	515	515
ITGAM	0.674581447	1.23E-69	4.73E-67	515	515
EPB41L2	0.674197266	1.57E-69	5.92E-67	515	515
SIGLEC5	0.673914394	1.88E-69	6.96E-67	515	515
NFAM1	0.673843386	1.97E-69	7.15E-67	515	515
MSR1	0.673560333	2.35E-69	8.40E-67	515	515
CLEC4A	0.673530622	2.40E-69	8.41E-67	515	515
EVI2B	0.672964925	3.43E-69	1.18E-66	515	515
BTK	0.672214064	5.51E-69	1.87E-66	515	515
MNDA	0.671167109	1.07E-68	3.55E-66	515	515
DOK2	0.669949944	2.28E-68	7.49E-66	515	515
CMKLR1	0.669823431	2.47E-68	7.97E-66	515	515
MS4A7	0.669757427	2.58E-68	8.17E-66	515	515
SH2B3	0.669286752	3.46E-68	1.08E-65	515	515
IGSF6	0.667252211	1.22E-67	3.76E-65	515	515
C1QC	0.666746289	1.67E-67	5.06E-65	515	515
CSF2RB	0.665505674	3.59E-67	1.07E-64	515	515
SELPLG	0.665056933	4.72E-67	1.39E-64	515	515
SLC31A2	0.665011981	4.86E-67	1.41E-64	515	515
LCP1	0.663735353	1.06E-66	3.03E-64	515	515
GLIPR2	0.663029591	1.63E-66	4.59E-64	515	515
PIK3R5	0.662646018	2.06E-66	5.71E-64	515	515
EVI2A	0.662260852	2.60E-66	7.12E-64	515	515
RNASE6	0.661293268	4.67E-66	1.26E-63	515	515
CD163	0.661002282	5.57E-66	1.48E-63	515	515
SPI1	0.660664921	6.83E-66	1.80E-63	515	515
TFEC	0.660354835	8.23E-66	2.14E-63	515	515
PLEK	0.660324668	8.38E-66	2.15E-63	515	515
ARHGEF6	0.660131201	9.42E-66	2.38E-63	515	515
AOAH	0.65999998	1.02E-65	2.55E-63	515	515
FOLR2	0.65991731	1.07E-65	2.64E-63	515	515
GPNMB	0.658901378	1.97E-65	4.80E-63	515	515
C17orf87	0.658638064	2.31E-65	5.55E-63	515	513
PTAFR	0.65820355	2.99E-65	7.12E-63	515	515
PDCD1LG2	0.657768149	3.88E-65	9.12E-63	515	515
FPR1	0.656527627	8.11E-65	1.88E-62	515	515
RASGRP4	0.655420031	1.56E-64	3.59E-62	515	515
SLAMF8	0.655371004	1.61E-64	3.65E-62	515	515
C5AR1	0.654650582	2.46E-64	5.53E-62	515	515
TLR7	0.654332543	2.97E-64	6.59E-62	515	515
CYTH4	0.653234355	5.66E-64	1.24E-61	515	515
FCGR3A	0.652197687	1.04E-63	2.25E-61	515	515
TNFSF8	0.651875741	1.25E-63	2.69E-61	515	515
FERMT3	0.651470096	1.59E-63	3.37E-61	515	515
NLRP3	0.650547919	2.71E-63	5.70E-61	515	515
ITGB2	0.64965762	4.54E-63	9.45E-61	515	515
IRF8	0.649622974	4.63E-63	9.54E-61	515	515
AIF1	0.649273783	5.66E-63	1.15E-60	515	515
LCP2	0.648955735	6.80E-63	1.37E-60	515	515
FGR	0.648514788	8.77E-63	1.75E-60	515	515
SLA	0.64831467	9.84E-63	1.95E-60	515	515
MAFB	0.64807643	1.13E-62	2.21E-60	515	515
CASS4	0.647215797	1.85E-62	3.59E-60	515	515
PTPRC	0.646286054	3.15E-62	6.05E-60	515	515
TYROBP	0.645804385	4.14E-62	7.89E-60	515	515
GPR65	0.645530341	4.84E-62	9.13E-60	515	515
C1QB	0.645474801	5.00E-62	9.34E-60	515	515
IL10RA	0.644933844	6.80E-62	1.26E-59	515	515
LILRB1	0.644056785	1.12E-61	2.05E-59	515	515
AP1S2	0.644004904	1.15E-61	2.09E-59	515	515
CD14	0.641857091	3.86E-61	6.96E-59	515	515
ATP8B4	0.641351656	5.13E-61	9.13E-59	515	515
EMILIN2	0.64133999	5.16E-61	9.13E-59	515	515
FCGR2C	0.640860173	6.76E-61	1.18E-58	515	515
OSCAR	0.640793807	7.01E-61	1.22E-58	515	515
GPR34	0.640530788	8.12E-61	1.40E-58	515	515
PTGS1	0.638300318	2.81E-60	4.80E-58	515	515
MRC1	0.637053269	5.60E-60	9.48E-58	515	515
SLC7A7	0.636649784	6.99E-60	1.17E-57	515	515
DPEP2	0.636051811	9.72E-60	1.62E-57	515	515
GGTA1	0.635610843	1.24E-59	2.04E-57	515	515
SASH3	0.634814944	1.91E-59	3.14E-57	515	515
PLXNC1	0.63440288	2.40E-59	3.90E-57	515	515
GAL3ST4	0.634106747	2.82E-59	4.54E-57	515	515
FCER1G	0.633980666	3.02E-59	4.83E-57	515	515
LY86	0.633950326	3.07E-59	4.87E-57	515	515
RTN1	0.633298748	4.38E-59	6.89E-57	515	515
C1QA	0.632940807	5.32E-59	8.31E-57	515	515
CPVL	0.632451593	6.94E-59	1.07E-56	515	515
CR1	0.632275024	7.63E-59	1.17E-56	515	515
LOC653653	0.631957541	9.06E-59	1.38E-56	515	515
MYO1F	0.631087387	1.45E-58	2.20E-56	515	515
LILRB2	0.63097372	1.54E-58	2.32E-56	515	515
FAM49A	0.629834102	2.85E-58	4.25E-56	515	515
LRRC33	0.629680244	3.09E-58	4.58E-56	515	515
GIMAP6	0.629581885	3.26E-58	4.79E-56	515	515
LIPA	0.628250921	6.65E-58	9.70E-56	515	515
C7orf58	0.628224945	6.74E-58	9.77E-56	515	515
CD300A	0.627510918	9.87E-58	1.42E-55	515	515
IL7R	0.62713896	1.20E-57	1.72E-55	515	515
RGS18	0.62685593	1.40E-57	1.98E-55	515	514
CD180	0.626790114	1.45E-57	2.04E-55	515	515
CD80	0.626068419	2.12E-57	2.97E-55	515	515
WIPF1	0.625195278	3.37E-57	4.68E-55	515	515
TAGAP	0.625069119	3.60E-57	4.97E-55	515	515
GYPC	0.624601235	4.61E-57	6.31E-55	515	515
CD300LF	0.623789806	7.07E-57	9.61E-55	515	515
KCNAB2	0.623368566	8.81E-57	1.19E-54	515	515
FLI1	0.62290175	1.13E-56	1.51E-54	515	515
STX11	0.621076877	2.92E-56	3.89E-54	515	515
LILRA6	0.621021	3.00E-56	3.98E-54	515	515
GIMAP4	0.620909396	3.18E-56	4.19E-54	515	515
ARHGAP18	0.620243368	4.50E-56	5.88E-54	515	515
LYZ	0.619748971	5.81E-56	7.55E-54	515	515
FGL2	0.619126832	8.02E-56	1.03E-53	515	515
CYSLTR2	0.618266792	1.25E-55	1.60E-53	515	513
ABCA6	0.618113922	1.35E-55	1.72E-53	515	515
C13orf18	0.618009368	1.43E-55	1.81E-53	515	515
MYLK	0.617646341	1.72E-55	2.16E-53	515	515
FGD2	0.61759188	1.77E-55	2.21E-53	515	515
WAS	0.616830012	2.61E-55	3.25E-53	515	515
FCGR2A	0.61639952	3.26E-55	4.00E-53	515	515
SNX20	0.616399229	3.26E-55	4.00E-53	515	515
ALOX5AP	0.615129349	6.23E-55	7.60E-53	515	515
C10orf54	0.612840455	1.99E-54	2.41E-52	515	515
SLC15A3	0.611875466	3.24E-54	3.90E-52	515	515
IL16	0.611773543	3.41E-54	4.08E-52	515	515
CCR1	0.611717708	3.51E-54	4.16E-52	515	515
FCGR1A	0.611710111	3.52E-54	4.16E-52	515	515
LPXN	0.611656371	3.61E-54	4.25E-52	515	515
DCN	0.610847337	5.43E-54	6.34E-52	515	515
GNG2	0.609713281	9.57E-54	1.11E-51	515	515
STK10	0.609586175	1.02E-53	1.18E-51	515	515
MAF	0.609100481	1.30E-53	1.49E-51	515	515
PREX1	0.608235864	2.00E-53	2.28E-51	515	515
LILRB4	0.60764995	2.67E-53	3.04E-51	515	515
ARHGAP30	0.607233423	3.29E-53	3.71E-51	515	515
STARD8	0.607185325	3.36E-53	3.78E-51	515	515
ITGA4	0.6065161	4.68E-53	5.23E-51	515	515
TNFSF13B	0.606288766	5.24E-53	5.82E-51	515	515
HLA-DMB	0.605549462	7.54E-53	8.33E-51	515	515
FMNL3	0.605034354	9.72E-53	1.07E-50	515	515
COLEC12	0.604851503	1.06E-52	1.16E-50	515	515
SPN	0.60417581	1.48E-52	1.61E-50	515	515
FYB	0.603014388	2.61E-52	2.82E-50	515	515
SERPING1	0.60267253	3.09E-52	3.32E-50	515	515
F13A1	0.602389689	3.54E-52	3.79E-50	515	515
C1orf162	0.602250244	3.79E-52	4.03E-50	515	515
FCGR1B	0.602005512	4.27E-52	4.52E-50	515	515
LILRB3	0.601726044	4.89E-52	5.14E-50	515	515
CD28	0.601480939	5.51E-52	5.76E-50	515	515
FGD5	0.601258784	6.13E-52	6.39E-50	515	515
FCGR2B	0.601085267	6.67E-52	6.91E-50	515	515
ABI3	0.600777503	7.74E-52	7.98E-50	515	515
RASSF2	0.600712895	7.99E-52	8.19E-50	515	515
CD37	0.600552213	8.64E-52	8.81E-50	515	515
KBTBD8	0.600520933	8.77E-52	8.90E-50	515	515
TMEM150B	0.60032116	9.66E-52	9.72E-50	515	513
TNFAIP8L2	0.600316093	9.68E-52	9.72E-50	515	515
P2RY13	0.599901201	1.18E-51	1.18E-49	515	515
FCGR1C	0.599837129	1.22E-51	1.21E-49	515	515
GM2A	0.599321746	1.56E-51	1.55E-49	515	515
CD209	0.599176047	1.68E-51	1.65E-49	515	515
ALOX5	0.59893066	1.89E-51	1.85E-49	515	515
HK3	0.598841941	1.97E-51	1.92E-49	515	515
KCNJ5	0.597302207	4.12E-51	4.00E-49	515	515
CNRIP1	0.597264542	4.20E-51	4.05E-49	515	515
KLHL6	0.596591887	5.78E-51	5.56E-49	515	515
SAMSN1	0.596420908	6.27E-51	6.00E-49	515	515
TM6SF1	0.596410693	6.31E-51	6.00E-49	515	515
BMP2K	0.596332352	6.55E-51	6.20E-49	515	515
KCTD12	0.595908756	8.01E-51	7.55E-49	515	515
ARHGAP25	0.595702086	8.83E-51	8.29E-49	515	515
RCBTB2	0.595299823	1.07E-50	9.99E-49	515	515
CXorf21	0.594839427	1.33E-50	1.24E-48	515	515
RCSD1	0.594804549	1.35E-50	1.25E-48	515	515
TREM2	0.594624004	1.47E-50	1.36E-48	515	515
MFSD1	0.59437469	1.66E-50	1.52E-48	515	515
AMICA1	0.593390355	2.64E-50	2.41E-48	515	515
IKZF1	0.593345406	2.70E-50	2.45E-48	515	515
DNAJC5B	0.591798989	5.58E-50	5.04E-48	515	515
GPR141	0.591087704	7.78E-50	7.01E-48	515	511
CXCL12	0.590726974	9.21E-50	8.26E-48	515	515
DSE	0.59057265	9.90E-50	8.83E-48	515	515
TLR1	0.590332303	1.11E-49	9.84E-48	515	515
LRMP	0.589906764	1.35E-49	1.19E-47	515	515
HSD11B1	0.589279247	1.81E-49	1.59E-47	515	515
HLA-DOA	0.588943074	2.11E-49	1.85E-47	515	515
LILRB5	0.588405251	2.71E-49	2.36E-47	515	515
LILRA1	0.5883995	2.72E-49	2.36E-47	515	504
CASP1	0.588383622	2.74E-49	2.37E-47	515	515
PARVG	0.586215285	7.46E-49	6.42E-47	515	515
SLC8A1	0.585504196	1.03E-48	8.87E-47	515	515
HLA-DPA1	0.585477447	1.05E-48	8.94E-47	515	515
MPP1	0.585297427	1.14E-48	9.67E-47	515	515
GMFG	0.585141927	1.22E-48	1.03E-46	515	515
HLA-DRA	0.584783414	1.44E-48	1.21E-46	515	515
IL10	0.584221946	1.86E-48	1.56E-46	515	514
BHLHE41	0.582577033	3.93E-48	3.29E-46	515	515
AXL	0.582517362	4.04E-48	3.36E-46	515	515
PMP22	0.582426288	4.21E-48	3.49E-46	515	515
CCR2	0.581519548	6.35E-48	5.24E-46	515	515
IL2RA	0.581499209	6.41E-48	5.27E-46	515	515
MEFV	0.581443111	6.57E-48	5.38E-46	515	514
C14orf49	0.581079958	7.75E-48	6.32E-46	515	514
CD200R1	0.580856125	8.57E-48	6.96E-46	515	515
FEZ1	0.580065219	1.22E-47	9.91E-46	515	515
CTSB	0.57972899	1.42E-47	1.15E-45	515	515
ARHGAP15	0.579546796	1.55E-47	1.24E-45	515	515
GIMAP1	0.578609165	2.35E-47	1.88E-45	515	515
LSP1	0.577830727	3.33E-47	2.66E-45	515	515
SLC9A9	0.577814666	3.36E-47	2.66E-45	515	515
NAALADL1	0.577699706	3.54E-47	2.79E-45	515	515
BIN2	0.577625989	3.65E-47	2.88E-45	515	515
ADORA3	0.577498393	3.87E-47	3.03E-45	515	515
LST1	0.575888419	7.92E-47	6.18E-45	515	515
SIGLEC1	0.575672104	8.71E-47	6.78E-45	515	515
TSHZ3	0.575137382	1.10E-46	8.56E-45	515	515
BCL2A1	0.574804912	1.28E-46	9.87E-45	515	515
FAM78A	0.574421335	1.52E-46	1.17E-44	515	515
LMO2	0.574315849	1.59E-46	1.22E-44	515	515
ITGAX	0.574038269	1.79E-46	1.37E-44	515	515
CLEC7A	0.572423398	3.65E-46	2.77E-44	515	515
PRAM1	0.572217183	4.00E-46	3.03E-44	515	515
OLFML1	0.572087811	4.23E-46	3.19E-44	515	515
DOCK10	0.571855424	4.68E-46	3.52E-44	515	515
STAC3	0.571400511	5.71E-46	4.28E-44	515	515
LRRC8C	0.571102857	6.51E-46	4.85E-44	515	515
STAT5A	0.571038779	6.69E-46	4.97E-44	515	515
CD300LB	0.570376591	8.93E-46	6.61E-44	515	515
IL12RB1	0.570068025	1.02E-45	7.53E-44	515	515
HS3ST3B1	0.569689411	1.20E-45	8.85E-44	515	510
DOCK8	0.56951867	1.30E-45	9.49E-44	515	515
PDE1B	0.569458706	1.33E-45	9.71E-44	515	515
HLA-DPB1	0.56908359	1.57E-45	1.14E-43	515	515
JAK2	0.568722366	1.83E-45	1.33E-43	515	515
NCF1	0.568262382	2.23E-45	1.61E-43	515	515
RAB8B	0.566603948	4.57E-45	3.28E-43	515	515
SSPN	0.565374861	7.74E-45	5.54E-43	515	515
ENTPD1	0.564899734	9.48E-45	6.77E-43	515	515
CALHM2	0.564802185	9.89E-45	7.03E-43	515	515
CCDC80	0.564760102	1.01E-44	7.13E-43	515	515
LOXL3	0.564644822	1.06E-44	7.47E-43	515	515
EGR2	0.564614734	1.07E-44	7.54E-43	515	515
IQGAP2	0.564594008	1.08E-44	7.58E-43	515	515
SNCA	0.564276072	1.24E-44	8.65E-43	515	515
UBASH3B	0.563741331	1.55E-44	1.08E-42	515	515
KCNMB1	0.563628068	1.63E-44	1.13E-42	515	515
LILRA5	0.562873997	2.25E-44	1.55E-42	515	515
CLEC10A	0.562074433	3.15E-44	2.17E-42	515	515
CAMK1G	0.561168117	4.62E-44	3.18E-42	515	514
SYT11	0.56080946	5.38E-44	3.68E-42	515	515
TMEM200A	0.560481951	6.18E-44	4.21E-42	515	515
P2RY12	0.56015898	7.07E-44	4.81E-42	515	506
HLA-DQA1	0.559850307	8.05E-44	5.46E-42	515	515
HVCN1	0.559723541	8.50E-44	5.74E-42	515	515
GIMAP8	0.559296494	1.02E-43	6.84E-42	515	515
LAT2	0.558689081	1.31E-43	8.79E-42	515	515
SIGLEC10	0.558571683	1.38E-43	9.20E-42	515	515
BICC1	0.558383625	1.49E-43	9.92E-42	515	515
PIK3R6	0.558150285	1.64E-43	1.09E-41	515	515
CLEC12A	0.557171465	2.47E-43	1.63E-41	515	515
C1R	0.557164104	2.48E-43	1.63E-41	515	515
FMO2	0.556799811	2.88E-43	1.89E-41	515	515
CSTA	0.555999072	4.02E-43	2.63E-41	515	515
ANXA6	0.555755159	4.45E-43	2.90E-41	515	515
EMP3	0.55560579	4.73E-43	3.08E-41	515	515
NCF4	0.555547898	4.84E-43	3.14E-41	515	515
HLA-E	0.554970208	6.15E-43	3.98E-41	515	515
NCF1C	0.554655305	7.01E-43	4.52E-41	515	515
PLEKHA2	0.554132325	8.69E-43	5.59E-41	515	515
IFFO1	0.553637778	1.07E-42	6.83E-41	515	515
PRKG1	0.553235287	1.26E-42	8.03E-41	515	515
ATP6V1B2	0.552974674	1.40E-42	8.91E-41	515	515
CRYBB1	0.552505707	1.70E-42	1.08E-40	515	503
FCN1	0.551872437	2.20E-42	1.39E-40	515	515
LOC100233209	0.551538599	2.52E-42	1.59E-40	515	514
GAB3	0.550869605	3.31E-42	2.08E-40	515	515
GIMAP5	0.549901603	4.91E-42	3.07E-40	515	515
SIGLEC11	0.54741205	1.34E-41	8.39E-40	515	509
HTR7	0.547058788	1.55E-41	9.64E-40	515	513
PTGIR	0.546823454	1.70E-41	1.06E-39	515	515
RECK	0.546745311	1.76E-41	1.09E-39	515	515
C1orf38	0.546436059	1.99E-41	1.23E-39	515	515
CCR5	0.546238095	2.15E-41	1.32E-39	515	515
KCNMA1	0.546015222	2.35E-41	1.44E-39	515	515
MITF	0.545358355	3.06E-41	1.87E-39	515	515
NAIP	0.545150415	3.33E-41	2.03E-39	515	515
CCL23	0.544821281	3.80E-41	2.31E-39	515	504
RIN3	0.543876877	5.53E-41	3.35E-39	515	515
TCF4	0.543820481	5.66E-41	3.42E-39	515	515
IFI30	0.541909588	1.21E-40	7.27E-39	515	515
CD101	0.541623378	1.35E-40	8.11E-39	515	515
HCST	0.540210893	2.36E-40	1.41E-38	515	515
C12orf59	0.540139502	2.43E-40	1.45E-38	515	514
APOBEC3C	0.539875975	2.69E-40	1.60E-38	515	515
ANKRD44	0.539458254	3.17E-40	1.88E-38	515	515
CTSK	0.538695749	4.27E-40	2.53E-38	515	515
PSAP	0.538674794	4.31E-40	2.54E-38	515	515
GNAI2	0.537898069	5.84E-40	3.43E-38	515	515
CD226	0.537754197	6.17E-40	3.62E-38	515	515
IL21R	0.537282147	7.42E-40	4.34E-38	515	515
MMP2	0.536974485	8.36E-40	4.87E-38	515	515
HRH2	0.536921233	8.54E-40	4.96E-38	515	515
PPP2R2B	0.536868985	8.71E-40	5.04E-38	515	515
NPL	0.536866904	8.72E-40	5.04E-38	515	515
HCLS1	0.536741119	9.16E-40	5.27E-38	515	515
SRGN	0.536651651	9.48E-40	5.45E-38	515	515
DOCK11	0.536498704	1.01E-39	5.76E-38	515	515
ACP5	0.535526268	1.47E-39	8.38E-38	515	515
FPR2	0.5345929	2.10E-39	1.20E-37	515	513
BEST1	0.534236929	2.41E-39	1.37E-37	515	515
ETS1	0.533870649	2.78E-39	1.57E-37	515	515
CD44	0.533175168	3.63E-39	2.05E-37	515	515
MSRB3	0.532885674	4.06E-39	2.28E-37	515	515
RAC2	0.532876474	4.07E-39	2.29E-37	515	515
LRP1	0.532783144	4.22E-39	2.36E-37	515	515
TM7SF4	0.532679704	4.39E-39	2.45E-37	515	512
VCAM1	0.531457538	7.01E-39	3.90E-37	515	515
ARHGAP31	0.531263196	7.55E-39	4.19E-37	515	515
BST1	0.530797351	9.01E-39	4.99E-37	515	515
VIM	0.53059159	9.75E-39	5.38E-37	515	515
BNC2	0.530565344	9.85E-39	5.42E-37	515	515
DDR2	0.530388202	1.05E-38	5.78E-37	515	515
C19orf35	0.530368588	1.06E-38	5.81E-37	515	512
CD1D	0.530036865	1.20E-38	6.58E-37	515	515
LRRK1	0.52977006	1.33E-38	7.26E-37	515	515
PDGFRA	0.529284065	1.60E-38	8.70E-37	515	515
OLR1	0.529090429	1.72E-38	9.34E-37	515	515
ADAMTS2	0.528143338	2.47E-38	1.33E-36	515	515
CEACAM21	0.528069214	2.54E-38	1.37E-36	515	515
MATK	0.527897963	2.71E-38	1.45E-36	515	515
LUM	0.527194787	3.53E-38	1.89E-36	515	515
INPP5D	0.527180688	3.55E-38	1.90E-36	515	515
MAN1C1	0.527116556	3.63E-38	1.94E-36	515	515
C19orf38	0.527069789	3.70E-38	1.97E-36	515	515
AQP9	0.526348583	4.85E-38	2.57E-36	515	515
CCRL2	0.525895861	5.75E-38	3.03E-36	515	515
PSTPIP1	0.525894798	5.75E-38	3.03E-36	515	515
KCNK13	0.525337005	7.08E-38	3.73E-36	515	514
LHFPL2	0.524947683	8.19E-38	4.30E-36	515	515
ARSB	0.524587528	9.37E-38	4.90E-36	515	515
GIMAP7	0.524525342	9.59E-38	5.01E-36	515	515
ATP10D	0.524480696	9.75E-38	5.08E-36	515	515
GIMAP2	0.524304194	1.04E-37	5.40E-36	515	515
APOL4	0.524299911	1.04E-37	5.40E-36	515	515
GNGT2	0.524272576	1.05E-37	5.44E-36	515	515
BTN3A3	0.524189909	1.09E-37	5.60E-36	515	515
DOK3	0.523618332	1.34E-37	6.91E-36	515	515
EMR1	0.523545941	1.38E-37	7.08E-36	515	513
KIAA0748	0.523387042	1.47E-37	7.49E-36	515	513
ABI3BP	0.523317152	1.50E-37	7.67E-36	515	515
ST3GAL2	0.52280748	1.82E-37	9.24E-36	515	515
MFNG	0.522695114	1.89E-37	9.61E-36	515	515
MARCO	0.522626903	1.94E-37	9.83E-36	515	514
TIMP2	0.522588603	1.97E-37	9.95E-36	515	515
CD52	0.522212757	2.27E-37	1.14E-35	515	515
EMILIN1	0.521812117	2.63E-37	1.32E-35	515	515
ITGAL	0.521540673	2.90E-37	1.46E-35	515	515
CCR4	0.521316664	3.16E-37	1.58E-35	515	513
ZEB1	0.520987334	3.56E-37	1.78E-35	515	515
MCTP1	0.520691748	3.97E-37	1.98E-35	515	515
ECM2	0.520508797	4.25E-37	2.11E-35	515	515
BOC	0.520348723	4.51E-37	2.23E-35	515	515
ATP6V0D2	0.520061797	5.01E-37	2.47E-35	515	515
ADAP2	0.519845578	5.42E-37	2.67E-35	515	515
ACVRL1	0.519800667	5.51E-37	2.71E-35	515	515
C16orf54	0.519203728	6.86E-37	3.36E-35	515	515
VAV1	0.519141279	7.02E-37	3.43E-35	515	515
RUNX3	0.518571742	8.65E-37	4.22E-35	515	515
TNFRSF1B	0.518168732	1.00E-36	4.88E-35	515	515
TPK1	0.517480853	1.29E-36	6.25E-35	515	515
SLAMF1	0.517395495	1.33E-36	6.43E-35	515	515
PLCG2	0.517356394	1.35E-36	6.51E-35	515	515
SVEP1	0.517141681	1.46E-36	7.02E-35	515	515
LOC339524	0.516542548	1.81E-36	8.71E-35	515	515
CRTAM	0.516462203	1.87E-36	8.95E-35	515	514
PDPN	0.51601709	2.19E-36	1.05E-34	515	515
PPAPDC3	0.515500771	2.65E-36	1.26E-34	515	514
STAB1	0.514689215	3.55E-36	1.69E-34	515	515
FAM23A	0.514502955	3.79E-36	1.80E-34	515	513
OSTM1	0.514200253	4.23E-36	2.00E-34	515	515
SLIT2	0.514050634	4.47E-36	2.11E-34	515	515
C17orf60	0.51402429	4.51E-36	2.13E-34	515	515
KIRREL	0.513886649	4.74E-36	2.23E-34	515	515
CYTIP	0.513707365	5.05E-36	2.37E-34	515	515
FGF7	0.513373651	5.70E-36	2.67E-34	515	515
CD74	0.513142407	6.19E-36	2.89E-34	515	515
CD40	0.512865317	6.84E-36	3.19E-34	515	515
CCR8	0.512682939	7.30E-36	3.39E-34	515	507
FMO1	0.512630824	7.44E-36	3.45E-34	515	514
TMEM140	0.512207635	8.66E-36	4.01E-34	515	515
DDO	0.51209466	9.02E-36	4.16E-34	515	514
TGM2	0.511971134	9.42E-36	4.34E-34	515	515
PDZRN3	0.511528154	1.10E-35	5.07E-34	515	515
PLA2G7	0.51117182	1.25E-35	5.75E-34	515	515
FIBIN	0.511159092	1.26E-35	5.76E-34	515	515
P2RY1	0.51068816	1.49E-35	6.79E-34	515	514
ANKRD58	0.510685464	1.49E-35	6.79E-34	515	514
GPR85	0.51064888	1.51E-35	6.86E-34	515	514
APOBEC3G	0.510099306	1.84E-35	8.33E-34	515	515
TMEM119	0.510038512	1.88E-35	8.49E-34	515	515
ARHGAP9	0.509233542	2.50E-35	1.13E-33	515	515
SLC36A1	0.509185297	2.54E-35	1.14E-33	515	515
RASA3	0.509170927	2.56E-35	1.15E-33	515	515
ASAM	0.507999007	3.87E-35	1.73E-33	515	515
PTCRA	0.507308569	4.94E-35	2.21E-33	515	499
GSTM5	0.507226097	5.08E-35	2.27E-33	515	514
LIMS1	0.507178054	5.17E-35	2.30E-33	515	515
GPR176	0.507017359	5.47E-35	2.43E-33	515	514
PTPN22	0.506905405	5.69E-35	2.52E-33	515	515
SGCD	0.506629539	6.27E-35	2.77E-33	515	515
ZNF521	0.506431333	6.72E-35	2.97E-33	515	515
PRNP	0.506286925	7.07E-35	3.11E-33	515	515
APOC2	0.506209166	7.27E-35	3.19E-33	515	515
FHL1	0.505629953	8.90E-35	3.90E-33	515	515
NAV3	0.505605717	8.98E-35	3.93E-33	515	515
IL3RA	0.50543409	9.53E-35	4.16E-33	515	515
GPR183	0.505391339	9.68E-35	4.21E-33	515	515
CYSLTR1	0.505110589	1.07E-34	4.64E-33	515	515
CD48	0.505054675	1.09E-34	4.72E-33	515	515
APBB1IP	0.504925212	1.14E-34	4.93E-33	515	515
ZNF366	0.504621268	1.27E-34	5.47E-33	515	514
GPR137B	0.503333469	1.98E-34	8.55E-33	515	515
GNB4	0.503246611	2.05E-34	8.79E-33	515	515
LSAMP	0.50320795	2.07E-34	8.89E-33	515	515
PRKCB	0.50318	2.09E-34	8.96E-33	515	515
SLC24A4	0.502813181	2.38E-34	1.02E-32	515	511
PLA2G15	0.502771577	2.41E-34	1.03E-32	515	515
HAAO	0.502709856	2.46E-34	1.05E-32	515	515
TRAF3IP3	0.502625588	2.54E-34	1.08E-32	515	515
FBLN1	0.502288859	2.85E-34	1.21E-32	515	515
PCDHGA12	0.502103758	3.04E-34	1.29E-32	515	514
KIAA1949	0.502057751	3.09E-34	1.30E-32	515	515
ZNF804A	0.501905139	3.26E-34	1.37E-32	515	511
RHOJ	0.501833037	3.34E-34	1.40E-32	515	515
NCF1B	0.501765976	3.42E-34	1.43E-32	515	514
TNFAIP3	0.501740407	3.45E-34	1.44E-32	515	515
LACTB	0.501023606	4.42E-34	1.84E-32	515	515
CD72	0.500766152	4.83E-34	2.01E-32	515	515
ABCD2	0.500330534	5.61E-34	2.33E-32	515	514
CCL18	0.500315108	5.64E-34	2.34E-32	515	515
CIITA	0.499989832	6.31E-34	2.61E-32	515	515
SLIT3	0.499224323	8.21E-34	3.39E-32	515	515
CD69	0.498807138	9.47E-34	3.90E-32	515	515
ADAMTSL4	0.498756573	9.63E-34	3.96E-32	515	515
IGFBP7	0.498549762	1.03E-33	4.24E-32	515	515
FAM131B	0.497764298	1.35E-33	5.54E-32	515	515
VNN2	0.497679914	1.39E-33	5.69E-32	515	515
NOD2	0.497428485	1.52E-33	6.18E-32	515	515
TIAM1	0.497427579	1.52E-33	6.18E-32	515	515
ENG	0.49737862	1.54E-33	6.26E-32	515	515
SNX2	0.497375896	1.54E-33	6.26E-32	515	515
HIVEP3	0.497335361	1.57E-33	6.34E-32	515	515
NFATC2	0.497117878	1.69E-33	6.81E-32	515	514
CXCR2	0.496702994	1.94E-33	7.83E-32	515	514
CAMK4	0.496673793	1.96E-33	7.88E-32	515	512
FRMD4A	0.496670466	1.96E-33	7.88E-32	515	515
FAM26E	0.496480518	2.09E-33	8.39E-32	515	515
GVIN1	0.496475356	2.10E-33	8.39E-32	515	515
CECR1	0.496315748	2.22E-33	8.84E-32	515	515
ZYX	0.495964369	2.50E-33	9.94E-32	515	515
UNC5C	0.495415016	3.01E-33	1.20E-31	515	512
ZCCHC24	0.49518754	3.25E-33	1.29E-31	515	515
CTSS	0.494967001	3.50E-33	1.39E-31	515	515
PTPN7	0.494904217	3.58E-33	1.41E-31	515	515
GAS6	0.494852666	3.64E-33	1.43E-31	515	515
KIAA0247	0.494837809	3.66E-33	1.44E-31	515	515
PLA2G5	0.494636691	3.91E-33	1.54E-31	515	514
MFAP4	0.494543802	4.04E-33	1.58E-31	515	515
SPON1	0.494203119	4.53E-33	1.77E-31	515	515
PLA2G4C	0.493687702	5.39E-33	2.10E-31	515	515
ARL10	0.493565443	5.62E-33	2.19E-31	515	514
GFRA2	0.493347431	6.04E-33	2.35E-31	515	513
APOL3	0.493261741	6.22E-33	2.41E-31	515	515
RASGEF1B	0.49296243	6.88E-33	2.67E-31	515	515
MEOX2	0.492898114	7.03E-33	2.72E-31	515	515
CARD16	0.492765117	7.35E-33	2.84E-31	515	515
FMO3	0.492749172	7.39E-33	2.85E-31	515	515
FMOD	0.492522371	7.98E-33	3.07E-31	515	515
A2M	0.49249447	8.05E-33	3.09E-31	515	515
GPR84	0.49225303	8.73E-33	3.34E-31	515	514
C18orf1	0.492223762	8.82E-33	3.37E-31	515	515
B2M	0.492084058	9.24E-33	3.52E-31	515	515
HLA-DRB1	0.492079606	9.25E-33	3.52E-31	515	515
TNS3	0.491927729	9.74E-33	3.70E-31	515	515
ACSM5	0.49165005	1.07E-32	4.05E-31	515	494
AOC3	0.491593114	1.09E-32	4.12E-31	515	515
TIFAB	0.491198153	1.24E-32	4.70E-31	515	504
PLCL2	0.490444896	1.60E-32	6.03E-31	515	515
CD93	0.490088619	1.80E-32	6.77E-31	515	515
LAMA4	0.489510141	2.18E-32	8.19E-31	515	515
PRR5L	0.489318009	2.32E-32	8.72E-31	515	515
PDLIM3	0.488341731	3.21E-32	1.20E-30	515	515
ITPRIPL1	0.488091118	3.49E-32	1.30E-30	515	514
LNPEP	0.487889902	3.73E-32	1.39E-30	515	515
CDH23	0.48779695	3.85E-32	1.43E-30	515	515
MOXD1	0.487379532	4.42E-32	1.64E-30	515	515
LPAR6	0.487159728	4.75E-32	1.76E-30	515	515
ITK	0.487057812	4.91E-32	1.82E-30	515	515
SYNPO2	0.486943475	5.10E-32	1.88E-30	515	515
CCL13	0.486899323	5.17E-32	1.91E-30	515	515
CPA3	0.486382053	6.13E-32	2.26E-30	515	514
GPR174	0.486133214	6.66E-32	2.45E-30	515	511
FOXP3	0.486105872	6.72E-32	2.46E-30	515	515
CLEC5A	0.485973951	7.01E-32	2.57E-30	515	515
C1S	0.485963111	7.04E-32	2.57E-30	515	515
GPR124	0.485858006	7.29E-32	2.66E-30	515	515
TNFAIP8	0.485708701	7.65E-32	2.79E-30	515	515
GJD3	0.485671883	7.74E-32	2.81E-30	515	515
BHLHE22	0.485571264	8.00E-32	2.90E-30	515	515
ITGA8	0.485552114	8.05E-32	2.92E-30	515	512
CSF2RA	0.485351387	8.60E-32	3.11E-30	515	515
TBC1D2B	0.485104531	9.33E-32	3.37E-30	515	515
ICOS	0.485060748	9.46E-32	3.41E-30	515	515
DLG2	0.484980071	9.72E-32	3.49E-30	515	515
OLFML2B	0.48491558	9.92E-32	3.56E-30	515	515
RAB32	0.484912902	9.93E-32	3.56E-30	515	515
FAS	0.48480747	1.03E-31	3.68E-30	515	515
HGF	0.484792615	1.03E-31	3.69E-30	515	515
CD200	0.484522805	1.13E-31	4.02E-30	515	515
ARID5A	0.484406252	1.17E-31	4.17E-30	515	515
TRIM22	0.484204378	1.25E-31	4.44E-30	515	515
ASB2	0.483782496	1.44E-31	5.09E-30	515	515
TMOD2	0.48371575	1.47E-31	5.19E-30	515	515
COL8A2	0.483528784	1.56E-31	5.51E-30	515	515
CD300E	0.48343813	1.61E-31	5.67E-30	515	463
LPPR4	0.483408653	1.62E-31	5.71E-30	515	515
CSGALNACT2	0.483258189	1.70E-31	5.99E-30	515	515
C1orf54	0.482964521	1.88E-31	6.58E-30	515	515
P2RY10	0.48287067	1.93E-31	6.77E-30	515	515
IL18R1	0.482790296	1.98E-31	6.93E-30	515	515
FLT3	0.482520033	2.17E-31	7.56E-30	515	513
LILRA4	0.482427484	2.23E-31	7.77E-30	515	505
PPARGC1B	0.482230236	2.38E-31	8.27E-30	515	513
CDH11	0.482190243	2.41E-31	8.37E-30	515	515
SULF2	0.481741315	2.79E-31	9.66E-30	515	515
RNASE2	0.48170327	2.82E-31	9.76E-30	515	512
CASP5	0.481663231	2.86E-31	9.87E-30	515	478
OTOA	0.481498046	3.02E-31	1.04E-29	515	514
LAYN	0.48128874	3.23E-31	1.11E-29	515	515
SYNPO	0.481127183	3.40E-31	1.17E-29	515	515
FGD3	0.480966274	3.58E-31	1.23E-29	515	515
TGFB1	0.480235668	4.54E-31	1.55E-29	515	515
GAPT	0.480214377	4.57E-31	1.56E-29	515	515
SIGLEC8	0.479927352	5.01E-31	1.71E-29	515	514
RASGRP3	0.479725773	5.35E-31	1.82E-29	515	515
MRGPRF	0.479686618	5.41E-31	1.84E-29	515	515
SIRPD	0.479583918	5.59E-31	1.90E-29	515	377
C1orf150	0.47940201	5.93E-31	2.01E-29	515	478
AGAP2	0.479289703	6.15E-31	2.08E-29	515	515
NAAA	0.478887161	7.00E-31	2.36E-29	515	515
RARRES1	0.478838055	7.11E-31	2.40E-29	515	515
BTN3A1	0.478825555	7.14E-31	2.40E-29	515	515
PTGDS	0.478774847	7.25E-31	2.44E-29	515	515
CSF1	0.478410652	8.15E-31	2.73E-29	515	515
ARL11	0.478145711	8.87E-31	2.97E-29	515	515
HEG1	0.478091437	9.03E-31	3.02E-29	515	515
SUCNR1	0.477965425	9.40E-31	3.14E-29	515	511
PTRF	0.477399417	1.13E-30	3.75E-29	515	515
C6orf204	0.477350657	1.14E-30	3.81E-29	515	515
LMCD1	0.477275147	1.17E-30	3.89E-29	515	515
EMR2	0.477061994	1.25E-30	4.16E-29	515	515
DKK3	0.476873096	1.33E-30	4.41E-29	515	515
LITAF	0.476819033	1.36E-30	4.48E-29	515	515
CYGB	0.476607275	1.45E-30	4.78E-29	515	515
ZFPM2	0.476456678	1.52E-30	5.01E-29	515	515
CD82	0.476202452	1.65E-30	5.42E-29	515	515
C5orf20	0.476015133	1.75E-30	5.75E-29	515	508
PPP1R16B	0.475990714	1.76E-30	5.78E-29	515	515
RAI2	0.475953633	1.79E-30	5.84E-29	515	515
COTL1	0.475858913	1.84E-30	6.01E-29	515	515
SLC30A4	0.475557199	2.02E-30	6.60E-29	515	515
LRCH1	0.475486489	2.07E-30	6.74E-29	515	515
SERPINB9	0.474821762	2.56E-30	8.31E-29	515	515
KCNE1	0.47477868	2.59E-30	8.41E-29	515	513
PCDHGB7	0.474165478	3.15E-30	1.02E-28	515	515
SLC29A3	0.474101717	3.21E-30	1.04E-28	515	515
TGFB3	0.473960707	3.36E-30	1.08E-28	515	515
CCL2	0.473800343	3.53E-30	1.14E-28	515	515
PIK3IP1	0.473797521	3.53E-30	1.14E-28	515	515
FBXL7	0.473550259	3.82E-30	1.23E-28	515	515
TSPAN2	0.473533903	3.84E-30	1.23E-28	515	515
HTRA4	0.473226759	4.23E-30	1.36E-28	515	513
HEPH	0.473173059	4.30E-30	1.38E-28	515	515
CPEB1	0.473000815	4.54E-30	1.45E-28	515	487
CD244	0.472996115	4.55E-30	1.45E-28	515	515
HLA-B	0.472940264	4.63E-30	1.47E-28	515	515
HPGDS	0.472905341	4.68E-30	1.49E-28	515	515
ROR2	0.472585088	5.18E-30	1.64E-28	515	515
LPAR5	0.472584984	5.18E-30	1.64E-28	515	515
ITPRIP	0.472519908	5.28E-30	1.67E-28	515	515
PLSCR4	0.472452403	5.40E-30	1.70E-28	515	515
TMEM229B	0.472322557	5.62E-30	1.77E-28	515	515
TMEM86A	0.472319105	5.63E-30	1.77E-28	515	515
TNFSF4	0.471879034	6.46E-30	2.03E-28	515	515
SLAMF6	0.471765412	6.69E-30	2.10E-28	515	515
AKAP2	0.471666035	6.91E-30	2.16E-28	515	515
SPARCL1	0.47161117	7.03E-30	2.20E-28	515	515
CALD1	0.471298162	7.75E-30	2.42E-28	515	515
MRAS	0.471264337	7.83E-30	2.44E-28	515	515
DAPP1	0.471235144	7.90E-30	2.46E-28	515	515
CORO1C	0.47115993	8.09E-30	2.52E-28	515	515
EMR4P	0.47105473	8.36E-30	2.60E-28	515	512
PXK	0.470887313	8.81E-30	2.73E-28	515	515
WSCD2	0.470517879	9.89E-30	3.06E-28	515	498
CLECL1	0.470505684	9.93E-30	3.07E-28	515	511
TOX2	0.470287673	1.06E-29	3.28E-28	515	515
IQSEC3	0.470141104	1.11E-29	3.43E-28	515	511
ZNF423	0.469965127	1.17E-29	3.61E-28	515	515
SLFN12L	0.469910083	1.20E-29	3.67E-28	515	515
LAMA2	0.469788991	1.24E-29	3.81E-28	515	515
KIAA1755	0.469722679	1.27E-29	3.88E-28	515	515
SIGLEC6	0.469696794	1.28E-29	3.90E-28	515	497
CACNA2D4	0.469524497	1.35E-29	4.11E-28	515	515
MCC	0.46951683	1.35E-29	4.12E-28	515	515
CD5	0.469325042	1.43E-29	4.36E-28	515	515
WISP1	0.469220718	1.48E-29	4.50E-28	515	515
CCR6	0.469194889	1.49E-29	4.53E-28	515	515
TNFRSF8	0.468984072	1.59E-29	4.83E-28	515	515
FAM70A	0.468963617	1.60E-29	4.85E-28	515	515
GHR	0.468733781	1.72E-29	5.20E-28	515	515
NBL1	0.468592469	1.80E-29	5.43E-28	515	515
ICOSLG	0.468403662	1.91E-29	5.75E-28	515	515
FRMD6	0.468348103	1.94E-29	5.84E-28	515	515
MSC	0.468073215	2.11E-29	6.35E-28	515	515
LRRN4CL	0.467970834	2.18E-29	6.54E-28	515	515
SH2D1A	0.467933719	2.21E-29	6.61E-28	515	514
CLEC4D	0.467776965	2.32E-29	6.92E-28	515	499
GAS1	0.46750448	2.52E-29	7.52E-28	515	515
FAR2	0.467217177	2.76E-29	8.21E-28	515	515
STK4	0.46704618	2.90E-29	8.64E-28	515	515
N4BP2L1	0.467036821	2.91E-29	8.65E-28	515	515
DFNA5	0.466560485	3.37E-29	1.00E-27	515	515
CORO1A	0.466427566	3.51E-29	1.04E-27	515	515
MGAT1	0.466400224	3.54E-29	1.05E-27	515	515
GPR82	0.465929663	4.10E-29	1.21E-27	515	514
IFNGR1	0.465700964	4.39E-29	1.30E-27	515	515
GPR155	0.465658562	4.45E-29	1.31E-27	515	515
WNT2	0.465570828	4.57E-29	1.34E-27	515	515
APOB48R	0.465025074	5.41E-29	1.59E-27	515	515
EPHB6	0.464844659	5.71E-29	1.67E-27	515	515
SIGLEC14	0.464709927	5.96E-29	1.74E-27	515	496
PTGIS	0.46467284	6.02E-29	1.76E-27	515	515
AGPAT4	0.464595806	6.17E-29	1.80E-27	515	515
TIMP3	0.4642481	6.86E-29	2.00E-27	515	515
CARD9	0.464066469	7.25E-29	2.11E-27	515	515
TBXAS1	0.463789153	7.89E-29	2.29E-27	515	515
COL6A3	0.463723704	8.05E-29	2.34E-27	515	515
SH3BGRL	0.463661902	8.20E-29	2.38E-27	515	515
MAP3K3	0.463473945	8.69E-29	2.51E-27	515	515
DPT	0.463455749	8.74E-29	2.52E-27	515	515
MRVI1	0.463124877	9.66E-29	2.79E-27	515	515
GLT8D2	0.46301869	9.98E-29	2.87E-27	515	515
MYO5A	0.46279973	1.07E-28	3.07E-27	515	515
CD83	0.462518307	1.16E-28	3.34E-27	515	515
TXLNB	0.462398556	1.21E-28	3.46E-27	515	514
CYP2U1	0.461721682	1.48E-28	4.24E-27	515	515
FSTL1	0.461646652	1.51E-28	4.33E-27	515	515
SGTB	0.461611874	1.53E-28	4.37E-27	515	515
PPM1M	0.46133641	1.66E-28	4.74E-27	515	515
NECAP2	0.461299992	1.68E-28	4.79E-27	515	515
GPRIN3	0.461191184	1.74E-28	4.94E-27	515	515
PEA15	0.46108299	1.80E-28	5.10E-27	515	515
LCK	0.461063038	1.81E-28	5.12E-27	515	515
CLEC1A	0.460982411	1.85E-28	5.24E-27	515	515
JPH4	0.460930761	1.88E-28	5.32E-27	515	513
CTSZ	0.460851516	1.93E-28	5.44E-27	515	515
HS3ST3A1	0.460202287	2.34E-28	6.61E-27	515	513
C6orf97	0.460194062	2.35E-28	6.61E-27	515	515
SIT1	0.459972136	2.51E-28	7.06E-27	515	514
MYL9	0.45968941	2.74E-28	7.68E-27	515	515
FAM26F	0.45948775	2.91E-28	8.15E-27	515	515
CYP27A1	0.45937652	3.01E-28	8.41E-27	515	515
HLA-DQA2	0.459141658	3.23E-28	9.02E-27	515	515
JAZF1	0.458708831	3.67E-28	1.03E-26	515	515
ALDH1A3	0.458269234	4.19E-28	1.17E-26	515	515
PODN	0.458118612	4.38E-28	1.22E-26	515	515
SCN2B	0.458078405	4.44E-28	1.23E-26	515	503
SPARC	0.458037985	4.49E-28	1.25E-26	515	515
ISLR	0.457989036	4.56E-28	1.26E-26	515	515
GPR68	0.457748714	4.90E-28	1.36E-26	515	515
DPYD	0.457531777	5.23E-28	1.44E-26	515	515
IL1B	0.457255619	5.68E-28	1.57E-26	515	515
STARD13	0.457170198	5.82E-28	1.61E-26	515	515
NAP1L3	0.457147424	5.86E-28	1.61E-26	515	515
SAMD3	0.45701576	6.10E-28	1.68E-26	515	515
C19orf59	0.456988919	6.15E-28	1.69E-26	515	512
COL6A2	0.456777726	6.55E-28	1.79E-26	515	515
CDK14	0.4565372	7.03E-28	1.93E-26	515	515
EMR3	0.456289463	7.57E-28	2.07E-26	515	491
KIF17	0.455801139	8.75E-28	2.39E-26	515	515
PLB1	0.455382301	9.91E-28	2.70E-26	515	515
STON1	0.455215756	1.04E-27	2.84E-26	515	515
LOC653786	0.455153268	1.06E-27	2.89E-26	515	502
CXCR4	0.45486932	1.15E-27	3.14E-26	515	515
CFP	0.454529072	1.28E-27	3.46E-26	515	515
CLEC6A	0.454454013	1.31E-27	3.54E-26	515	448
ARPC2	0.454425384	1.32E-27	3.56E-26	515	515
ABCA9	0.454285916	1.37E-27	3.71E-26	515	515
PDE6G	0.454170661	1.42E-27	3.83E-26	515	515
PDE4B	0.454093449	1.45E-27	3.91E-26	515	515
HAPLN3	0.453975991	1.50E-27	4.05E-26	515	515
MOBKL2B	0.453947128	1.52E-27	4.07E-26	515	515
TREML2	0.453910083	1.53E-27	4.11E-26	515	512
PYHIN1	0.453846058	1.56E-27	4.19E-26	515	514
CD247	0.453667769	1.65E-27	4.41E-26	515	515
P2RY14	0.453067826	1.97E-27	5.25E-26	515	515
FAT4	0.45282299	2.11E-27	5.64E-26	515	515
PLEKHO1	0.452521304	2.31E-27	6.15E-26	515	515
PRRX1	0.452389132	2.40E-27	6.39E-26	515	515
RELT	0.452050375	2.65E-27	7.05E-26	515	515
IL4I1	0.451956305	2.73E-27	7.24E-26	515	515
LTA	0.451882557	2.79E-27	7.38E-26	515	513
CPPED1	0.450883836	3.73E-27	9.88E-26	515	515
ADPRH	0.450795967	3.83E-27	1.01E-25	515	515
GBP1	0.450523893	4.15E-27	1.09E-25	515	515
HSPB2	0.450508157	4.17E-27	1.10E-25	515	515
RASAL3	0.450239341	4.51E-27	1.19E-25	515	515
PECAM1	0.450232923	4.51E-27	1.19E-25	515	515
SIGLECP3	0.449897753	4.98E-27	1.31E-25	515	506
GXYLT2	0.449872299	5.02E-27	1.32E-25	515	515
QKI	0.449725152	5.23E-27	1.37E-25	515	515
FAM38B	0.449637785	5.37E-27	1.40E-25	515	515
ITGB7	0.449489786	5.61E-27	1.46E-25	515	515
CD3G	0.449475949	5.63E-27	1.47E-25	515	514
PIK3CD	0.449314665	5.90E-27	1.54E-25	515	515
DHRS9	0.448751591	6.95E-27	1.81E-25	515	515
RAB33A	0.448704073	7.05E-27	1.83E-25	515	515
PGR	0.448694988	7.06E-27	1.83E-25	515	515
DNASE2B	0.448644712	7.17E-27	1.86E-25	515	480
CYTL1	0.448275404	7.98E-27	2.07E-25	515	513
XPNPEP2	0.448229055	8.09E-27	2.09E-25	515	511
LY75	0.448140298	8.30E-27	2.14E-25	515	515
PDGFRB	0.448003158	8.63E-27	2.23E-25	515	515
ZNF831	0.447926965	8.83E-27	2.27E-25	515	515
P2RX1	0.447925594	8.83E-27	2.27E-25	515	515
TGFBI	0.447915609	8.86E-27	2.28E-25	515	515
GPBAR1	0.447881246	8.94E-27	2.29E-25	515	515
JAM2	0.447801443	9.15E-27	2.35E-25	515	515
RARRES2	0.447751551	9.29E-27	2.38E-25	515	515
ADAM19	0.447616808	9.66E-27	2.47E-25	515	515
CCL3	0.44756757	9.79E-27	2.50E-25	515	515
ERAP1	0.447494121	1.00E-26	2.55E-25	515	515
SNAI2	0.447313582	1.05E-26	2.68E-25	515	515
GBP4	0.447158446	1.10E-26	2.80E-25	515	515
MAP7D3	0.447089101	1.12E-26	2.86E-25	515	515
PDE5A	0.446985753	1.16E-26	2.94E-25	515	515
PRCP	0.446953742	1.17E-26	2.96E-25	515	515
THEMIS	0.446948586	1.17E-26	2.96E-25	515	515
GZMK	0.446702518	1.26E-26	3.18E-25	515	515
NEXN	0.446430238	1.36E-26	3.43E-25	515	515
LTBP2	0.446417236	1.37E-26	3.44E-25	515	515
CLEC4E	0.446319213	1.40E-26	3.54E-25	515	513
EPB41L3	0.446266362	1.43E-26	3.59E-25	515	515
FLNA	0.446106729	1.49E-26	3.75E-25	515	515
IL2RG	0.446010835	1.53E-26	3.85E-25	515	515
SV2B	0.445811749	1.63E-26	4.07E-25	515	514
LRRC4C	0.445808009	1.63E-26	4.07E-25	515	512
VASH1	0.445395455	1.83E-26	4.58E-25	515	515
ENPP2	0.445351539	1.86E-26	4.63E-25	515	515
APOE	0.445227784	1.92E-26	4.79E-25	515	515
IL1RN	0.444993408	2.06E-26	5.12E-25	515	515
CCIN	0.444819881	2.16E-26	5.37E-25	515	493
GRAP2	0.444570339	2.32E-26	5.76E-25	515	515
C1QTNF1	0.444424097	2.42E-26	6.00E-25	515	515
MS4A14	0.444183473	2.59E-26	6.42E-25	515	515
CHRNA6	0.444139871	2.63E-26	6.49E-25	515	473
FLT3LG	0.444035266	2.71E-26	6.68E-25	515	515
FAM55C	0.444033198	2.71E-26	6.68E-25	515	515
COL29A1	0.444000947	2.73E-26	6.73E-25	515	506
HLA-DQB1	0.443813398	2.88E-26	7.10E-25	515	515
HLX	0.443654983	3.02E-26	7.41E-25	515	515
TLR2	0.443485367	3.17E-26	7.77E-25	515	515
GBP5	0.44343613	3.21E-26	7.87E-25	515	515
CLEC2B	0.442575979	4.10E-26	1.00E-24	515	515
TCEAL7	0.442347577	4.38E-26	1.07E-24	515	514
P2RY8	0.442277696	4.47E-26	1.09E-24	515	515
FGF2	0.442179783	4.59E-26	1.12E-24	515	515
LMOD1	0.442129617	4.66E-26	1.14E-24	515	515
APOC1	0.442103837	4.69E-26	1.14E-24	515	515
OAF	0.44197626	4.86E-26	1.18E-24	515	515
CAPG	0.441809694	5.10E-26	1.24E-24	515	515
OGFRL1	0.441805069	5.11E-26	1.24E-24	515	515
RUNDC2A	0.441659519	5.32E-26	1.29E-24	515	515
FBLN2	0.441242888	5.99E-26	1.45E-24	515	515
SLAMF7	0.441107533	6.22E-26	1.50E-24	515	515
MDGA1	0.441094989	6.25E-26	1.51E-24	515	515
ENPP6	0.441039969	6.34E-26	1.53E-24	515	503
CYLD	0.441037749	6.35E-26	1.53E-24	515	515
PABPC5	0.440896697	6.61E-26	1.59E-24	515	513
ADAMTS12	0.440622437	7.14E-26	1.72E-24	515	514
UNC5B	0.440325317	7.76E-26	1.86E-24	515	515
RANBP3L	0.439917505	8.71E-26	2.09E-24	515	494
SELL	0.439898989	8.76E-26	2.10E-24	515	515
FBN1	0.439776392	9.07E-26	2.17E-24	515	515
PADI2	0.439675972	9.33E-26	2.23E-24	515	515
MOSPD2	0.439604628	9.51E-26	2.27E-24	515	515
COL14A1	0.439603241	9.52E-26	2.27E-24	515	515
ZNF365	0.439493282	9.82E-26	2.34E-24	515	515
ESYT1	0.439447552	9.95E-26	2.36E-24	515	515
SLC16A6	0.439308838	1.03E-25	2.45E-24	515	515
MAN1A1	0.439300826	1.04E-25	2.46E-24	515	515
HS3ST2	0.439166425	1.08E-25	2.55E-24	515	515
RASGRP2	0.439153738	1.08E-25	2.56E-24	515	515
LRRC32	0.438965215	1.14E-25	2.69E-24	515	515
CDH13	0.438580077	1.27E-25	3.00E-24	515	515
MEF2C	0.438292576	1.38E-25	3.24E-24	515	515
RGS13	0.43763422	1.65E-25	3.90E-24	515	509
CDK15	0.437386339	1.77E-25	4.17E-24	515	418
C14orf139	0.437252285	1.84E-25	4.32E-24	515	515
CCDC89	0.436715506	2.14E-25	5.02E-24	515	514
MMP19	0.436495391	2.27E-25	5.33E-24	515	515
SH2D3C	0.436407997	2.33E-25	5.46E-24	515	515
S1PR1	0.436287791	2.41E-25	5.63E-24	515	515
OMD	0.43617464	2.49E-25	5.81E-24	515	514
TIGIT	0.436049172	2.58E-25	6.01E-24	515	515
GCNT4	0.436006634	2.61E-25	6.07E-24	515	512
BTLA	0.435905877	2.68E-25	6.24E-24	515	515
TNFSF12	0.435680656	2.85E-25	6.63E-24	515	515
PALLD	0.435576944	2.94E-25	6.82E-24	515	515
SGIP1	0.435385748	3.10E-25	7.18E-24	515	515
CD274	0.435185666	3.27E-25	7.58E-24	515	515
FAIM3	0.434966375	3.48E-25	8.05E-24	515	515
FUT7	0.434756849	3.69E-25	8.52E-24	515	515
ABCA1	0.434752334	3.69E-25	8.52E-24	515	515
TBC1D10C	0.434709482	3.74E-25	8.62E-24	515	515
KIAA1462	0.43438509	4.09E-25	9.42E-24	515	515
EBI3	0.434367301	4.11E-25	9.45E-24	515	514
STAC	0.43434492	4.13E-25	9.50E-24	515	515
XCR1	0.434135468	4.38E-25	1.01E-23	515	469
HLA-DRB5	0.434127197	4.39E-25	1.01E-23	515	515
CD3E	0.433895276	4.68E-25	1.07E-23	515	515
ARRB2	0.433628278	5.04E-25	1.15E-23	515	515
F2R	0.433542029	5.16E-25	1.18E-23	515	515
FAM102B	0.433444985	5.30E-25	1.21E-23	515	515
VGLL3	0.4333225	5.48E-25	1.25E-23	515	515
ZNF699	0.433060397	5.90E-25	1.34E-23	515	514
FXYD6	0.433045555	5.92E-25	1.35E-23	515	515
C1QTNF2	0.432891747	6.18E-25	1.40E-23	515	515
FAM198A	0.432683152	6.54E-25	1.48E-23	515	515
LOX	0.432549391	6.79E-25	1.54E-23	515	515
TPSAB1	0.432527966	6.83E-25	1.54E-23	515	514
CD22	0.432525494	6.83E-25	1.54E-23	515	515
LRFN5	0.432483325	6.91E-25	1.56E-23	515	507
SLC16A2	0.432216652	7.44E-25	1.68E-23	515	515
PRKCH	0.432077342	7.73E-25	1.74E-23	515	515
HLA-DPB2	0.431895731	8.12E-25	1.83E-23	515	508
C1orf77	-0.431540266	8.96E-25	2.01E-23	515	515
LEPROT	0.431411148	9.28E-25	2.08E-23	515	515
EGR3	0.431327606	9.49E-25	2.13E-23	515	515
C6orf105	0.431259974	9.67E-25	2.17E-23	515	513
TMEM26	0.431217177	9.79E-25	2.19E-23	515	515
MCOLN1	0.431139568	1.00E-24	2.23E-23	515	515
CCL19	0.430929656	1.06E-24	2.36E-23	515	514
LAX1	0.430910269	1.06E-24	2.37E-23	515	515
IL2RB	0.430903401	1.07E-24	2.38E-23	515	515
CD2	0.430873631	1.08E-24	2.39E-23	515	515
ATG7	0.430700941	1.13E-24	2.51E-23	515	515
FN1	0.430604555	1.16E-24	2.57E-23	515	515
NAGA	0.430441371	1.21E-24	2.68E-23	515	515
CCL4	0.430431139	1.21E-24	2.69E-23	515	515
TMEM109	0.430419913	1.22E-24	2.69E-23	515	515
KIAA1274	0.430211535	1.29E-24	2.85E-23	515	515
PLBD1	0.430109878	1.32E-24	2.93E-23	515	515
ELK3	0.429747417	1.46E-24	3.23E-23	515	515
LAP3	0.42971056	1.48E-24	3.26E-23	515	515
RHOG	0.429534475	1.55E-24	3.41E-23	515	515
CPZ	0.429459311	1.58E-24	3.48E-23	515	515
MAP4K1	0.429443533	1.59E-24	3.49E-23	515	515
GRIN3A	0.429204312	1.70E-24	3.72E-23	515	515
ANGPTL2	0.429013015	1.79E-24	3.91E-23	515	515
ARRDC4	0.428750679	1.92E-24	4.20E-23	515	515
HPS5	0.428486822	2.06E-24	4.50E-23	515	515
PKNOX2	0.428485102	2.06E-24	4.50E-23	515	515
CD6	0.428156314	2.25E-24	4.92E-23	515	515
TBC1D4	0.428126347	2.27E-24	4.95E-23	515	515
CCDC102B	0.428053637	2.32E-24	5.05E-23	515	515
LPCAT2	0.427907081	2.41E-24	5.25E-23	515	515
FKBP15	0.427902667	2.41E-24	5.25E-23	515	515
RAB30	0.427884129	2.43E-24	5.27E-23	515	515
HLA-DOB	0.427828578	2.46E-24	5.34E-23	515	515
MS4A2	0.427679441	2.57E-24	5.56E-23	515	513
ST8SIA1	0.427477465	2.71E-24	5.86E-23	515	515
PRDM6	0.427462968	2.72E-24	5.88E-23	515	515
IL15RA	0.427208944	2.91E-24	6.29E-23	515	515
IL34	0.426940462	3.13E-24	6.75E-23	515	513
HAS2	0.426868201	3.19E-24	6.88E-23	515	515
AEBP1	0.426762528	3.29E-24	7.07E-23	515	515
TRAT1	0.426598278	3.44E-24	7.38E-23	515	512
TACC1	0.426509552	3.52E-24	7.56E-23	515	515
C5orf62	0.426379385	3.64E-24	7.81E-23	515	515
CCDC8	0.426376533	3.65E-24	7.81E-23	515	515
NTRK3	0.426286774	3.74E-24	8.00E-23	515	507
CARD8	0.425986559	4.05E-24	8.66E-23	515	515
IGSF21	0.425812401	4.25E-24	9.07E-23	515	505
KLHL4	0.42574874	4.32E-24	9.22E-23	515	514
S100Z	0.425656326	4.43E-24	9.44E-23	515	468
ANGPTL1	0.425639254	4.45E-24	9.47E-23	515	514
CACNA1C	0.425488326	4.63E-24	9.85E-23	515	515
TAGLN	0.425229511	4.97E-24	1.06E-22	515	515
LXN	0.424809718	5.56E-24	1.18E-22	515	515
ACAP1	0.424615033	5.86E-24	1.24E-22	515	515
COL8A1	0.424554772	5.95E-24	1.26E-22	515	515
ADRB2	0.424348409	6.29E-24	1.33E-22	515	515
DTHD1	0.423984121	6.94E-24	1.46E-22	515	493
C1orf56	-0.423981219	6.94E-24	1.46E-22	515	515
CYBASC3	0.423937462	7.02E-24	1.48E-22	515	515
CCDC69	0.423909805	7.07E-24	1.49E-22	515	515
HLA-C	0.423411827	8.08E-24	1.70E-22	515	515
LDB2	0.423318125	8.29E-24	1.74E-22	515	515
SYDE1	0.423185519	8.58E-24	1.80E-22	515	515
MXRA5	0.423168583	8.62E-24	1.81E-22	515	515
PYGO2	-0.423157025	8.65E-24	1.81E-22	515	515
CRHBP	0.423144402	8.68E-24	1.82E-22	515	470
CD163L1	0.423128813	8.72E-24	1.82E-22	515	515
ARHGAP6	0.423017614	8.98E-24	1.88E-22	515	515
KLRB1	0.422975172	9.08E-24	1.89E-22	515	514
NKAPL	0.422535729	1.02E-23	2.13E-22	515	507
GPR55	0.422085067	1.15E-23	2.40E-22	515	512
FHAD1	0.422057261	1.16E-23	2.41E-22	515	515
RSPO1	0.422018299	1.17E-23	2.43E-22	515	488
SIRPG	0.421900375	1.21E-23	2.51E-22	515	515
STAP1	0.421890493	1.21E-23	2.51E-22	515	514
CLIC4	0.421788728	1.24E-23	2.58E-22	515	515
LYL1	0.421766741	1.25E-23	2.59E-22	515	515
TSPAN18	0.421726614	1.27E-23	2.62E-22	515	515
KLF17	0.421420431	1.37E-23	2.83E-22	515	471
CNTLN	0.421339265	1.40E-23	2.89E-22	515	515
C14orf132	0.421168693	1.47E-23	3.02E-22	515	515
LOC400759	0.421132393	1.48E-23	3.05E-22	515	514
EPSTI1	0.421123786	1.49E-23	3.05E-22	515	515
FAM180A	0.420474564	1.76E-23	3.62E-22	515	511
DACT3	0.420245724	1.87E-23	3.84E-22	515	515
SGK269	0.420004623	2.00E-23	4.09E-22	515	515
ZNF385D	0.419939002	2.03E-23	4.16E-22	515	497
CACNA2D1	0.419880211	2.06E-23	4.22E-22	515	508
CD96	0.419664265	2.18E-23	4.46E-22	515	515
IL5RA	0.419551935	2.25E-23	4.59E-22	515	485
SLC2A5	0.41953882	2.26E-23	4.60E-22	515	515
TLR6	0.419452109	2.31E-23	4.71E-22	515	515
RUNX1T1	0.419360794	2.37E-23	4.82E-22	515	512
PLCL1	0.419268077	2.42E-23	4.93E-22	515	515
ACTA2	0.419125213	2.52E-23	5.11E-22	515	515
CCDC88A	0.418894351	2.67E-23	5.43E-22	515	515
C10orf105	0.418852427	2.70E-23	5.48E-22	515	503
AMPD3	0.418345187	3.09E-23	6.26E-22	515	515
GPSM3	0.418308968	3.12E-23	6.31E-22	515	515
GJA5	0.418181518	3.23E-23	6.52E-22	515	515
HLA-DMA	0.418060978	3.33E-23	6.72E-22	515	515
ICA1	-0.417950842	3.43E-23	6.91E-22	515	515
ZNF385A	0.41772048	3.64E-23	7.33E-22	515	515
NTRK1	0.417710371	3.65E-23	7.35E-22	515	507
IL7	0.417693904	3.67E-23	7.37E-22	515	515
SUSD3	0.417517073	3.84E-23	7.71E-22	515	515
C6orf186	0.417503445	3.85E-23	7.73E-22	515	474
EFEMP2	0.417436636	3.92E-23	7.86E-22	515	515
NALCN	0.417130448	4.25E-23	8.51E-22	515	514
SLC11A1	0.417056836	4.33E-23	8.66E-22	515	515
DACT1	0.417055493	4.33E-23	8.66E-22	515	515
COX7A1	0.417018468	4.37E-23	8.73E-22	515	515
THBD	0.416999531	4.40E-23	8.77E-22	515	515
ARSI	0.416714369	4.74E-23	9.44E-22	515	515
SCN7A	0.416236187	5.36E-23	1.07E-21	515	514
EHD4	0.41622672	5.38E-23	1.07E-21	515	515
TBC1D1	0.41618684	5.43E-23	1.08E-21	515	515
PRICKLE1	0.416012568	5.69E-23	1.13E-21	515	515
ERG	0.415956471	5.77E-23	1.14E-21	515	515
CXCR6	0.415915051	5.83E-23	1.16E-21	515	515
GPR120	0.415836567	5.95E-23	1.18E-21	515	503
NTAN1	0.415767738	6.06E-23	1.20E-21	515	515
DOCK4	0.415676526	6.21E-23	1.23E-21	515	515
PRELP	0.415591987	6.34E-23	1.25E-21	515	515
INHBA	0.415570096	6.38E-23	1.26E-21	515	515
PCDHGA9	0.415302947	6.84E-23	1.35E-21	515	514
THBS1	0.414927824	7.54E-23	1.48E-21	515	515
PCDH18	0.414735349	7.92E-23	1.56E-21	515	515
COL6A1	0.414600436	8.21E-23	1.61E-21	515	515
C3orf59	0.414548288	8.32E-23	1.63E-21	515	515
ANGPT4	0.414532652	8.35E-23	1.64E-21	515	363
GALC	0.414425449	8.59E-23	1.68E-21	515	515
ROR1	0.414299476	8.87E-23	1.74E-21	515	515
PKD2	0.414153094	9.21E-23	1.80E-21	515	515
IFI16	0.414131392	9.27E-23	1.81E-21	515	515
CLIP2	0.414041615	9.48E-23	1.85E-21	515	515
SLFN11	0.414013921	9.55E-23	1.86E-21	515	515
FMNL1	0.413787669	1.01E-22	1.97E-21	515	515
KMO	0.413607687	1.06E-22	2.06E-21	515	515
CALCRL	0.413576918	1.07E-22	2.08E-21	515	515
PVALB	0.413325329	1.14E-22	2.21E-21	515	466
ARHGEF3	0.413054599	1.22E-22	2.37E-21	515	515
PIK3R1	0.413053288	1.22E-22	2.37E-21	515	515
TNFRSF9	0.412635901	1.36E-22	2.64E-21	515	513
RAB31	0.412547257	1.39E-22	2.70E-21	515	515
UBASH3A	0.41249896	1.41E-22	2.73E-21	515	514
PCSK5	0.412195492	1.53E-22	2.95E-21	515	515
GYPE	0.412073146	1.58E-22	3.04E-21	515	504
CCR7	0.411972136	1.62E-22	3.11E-21	515	515
CEACAM4	0.411687719	1.74E-22	3.35E-21	515	508
ANTXR1	0.411009858	2.07E-22	3.98E-21	515	515
CD36	0.410956094	2.10E-22	4.03E-21	515	515
PAMR1	0.410777865	2.20E-22	4.21E-21	515	515
PLAGL1	0.410497344	2.36E-22	4.52E-21	515	515
LGALS9	0.410408974	2.41E-22	4.62E-21	515	515
SSH1	0.410289673	2.49E-22	4.76E-21	515	515
CHST11	0.410194397	2.55E-22	4.87E-21	515	515
MAN2B1	0.410024083	2.66E-22	5.08E-21	515	515
TREML1	0.409993365	2.68E-22	5.12E-21	515	485
TPSB2	0.409767691	2.84E-22	5.42E-21	515	515
FCAR	0.409728739	2.87E-22	5.47E-21	515	479
NDST2	0.409587833	2.98E-22	5.66E-21	515	515
FCGR3B	0.40943676	3.09E-22	5.88E-21	515	514
LOC401463	0.409391831	3.13E-22	5.94E-21	515	487
SGCG	0.409344034	3.17E-22	6.01E-21	515	483
GRB2	0.40917746	3.30E-22	6.26E-21	515	515
TBX5	0.409171997	3.31E-22	6.26E-21	515	515
GFPT2	0.409111467	3.36E-22	6.35E-21	515	515
SULT1C4	0.409048315	3.41E-22	6.45E-21	515	515
RAB42	0.409003305	3.45E-22	6.52E-21	515	515
FIG4	0.408918945	3.53E-22	6.65E-21	515	515
POU3F1	0.408822132	3.62E-22	6.81E-21	515	507
HIC1	0.408753319	3.68E-22	6.93E-21	515	515
IFI27L2	0.408568529	3.86E-22	7.25E-21	515	515
DKK2	0.408539448	3.89E-22	7.30E-21	515	515
ITGBL1	0.408526705	3.90E-22	7.32E-21	515	515
DPM2	-0.408256511	4.18E-22	7.83E-21	515	515
PTPRD	0.408243103	4.19E-22	7.85E-21	515	515
CHRDL1	0.407478706	5.09E-22	9.52E-21	515	514
BTN3A2	0.407458168	5.11E-22	9.56E-21	515	515
SGK1	0.407404579	5.18E-22	9.68E-21	515	515
RILPL2	0.40735994	5.24E-22	9.78E-21	515	515
CLSTN2	0.407213447	5.44E-22	1.01E-20	515	513
APOBEC3D	0.40716754	5.50E-22	1.02E-20	515	515
GGT5	0.407054457	5.66E-22	1.05E-20	515	515
ODZ2	0.406802193	6.03E-22	1.12E-20	515	496
AIM1	0.406709814	6.18E-22	1.15E-20	515	515
ISM1	0.406642746	6.28E-22	1.17E-20	515	515
SEMA3D	0.406564709	6.41E-22	1.19E-20	515	514
MAML2	0.406349026	6.76E-22	1.25E-20	515	515
TMEM47	0.406336283	6.79E-22	1.26E-20	515	515
CDO1	0.405991231	7.40E-22	1.37E-20	515	514
SDC3	0.405680882	8.00E-22	1.48E-20	515	515
EOMES	0.405625367	8.12E-22	1.50E-20	515	514
MEOX1	0.405618051	8.13E-22	1.50E-20	515	514
C1orf190	0.405521942	8.33E-22	1.53E-20	515	514
PRR16	0.405419037	8.55E-22	1.57E-20	515	515
TMEM204	0.405302068	8.80E-22	1.62E-20	515	515
COL6A6	0.405124559	9.20E-22	1.69E-20	515	510
RAB39	0.405084761	9.30E-22	1.71E-20	515	512
TCF21	0.404912113	9.71E-22	1.78E-20	515	514
RASGRF2	0.404868767	9.82E-22	1.80E-20	515	515
BACE1	0.404815875	9.95E-22	1.82E-20	515	515
EPM2A	0.404393576	1.11E-21	2.02E-20	515	515
CD40LG	0.404298046	1.13E-21	2.07E-20	515	514
CCND2	0.40427781	1.14E-21	2.08E-20	515	515
LOC643387	-0.404273232	1.14E-21	2.08E-20	515	515
ANO6	0.404163758	1.17E-21	2.13E-20	515	515
EDIL3	0.404072387	1.20E-21	2.18E-20	515	515
KAT2B	0.404034117	1.21E-21	2.20E-20	515	515
CHIT1	0.404015874	1.22E-21	2.21E-20	515	515
CLC	0.403992371	1.22E-21	2.22E-20	515	318
BTN2A2	0.4039805	1.23E-21	2.22E-20	515	515
TIMD4	0.403841929	1.27E-21	2.30E-20	515	497
OSM	0.403652363	1.33E-21	2.41E-20	515	515
TNNI2	0.403598448	1.35E-21	2.44E-20	515	509
RASL12	0.40344557	1.40E-21	2.53E-20	515	515
MCOLN2	0.403423945	1.41E-21	2.54E-20	515	514
SRPX	0.403067544	1.54E-21	2.78E-20	515	515
LGALS1	0.403000546	1.57E-21	2.82E-20	515	515
CTLA4	0.40268214	1.70E-21	3.05E-20	515	515
EMP1	0.402601176	1.73E-21	3.11E-20	515	515
MIR155HG	0.40247349	1.79E-21	3.21E-20	515	515
SAMD9	0.402463042	1.79E-21	3.21E-20	515	515
CTSG	0.402173673	1.92E-21	3.45E-20	515	492
C1QTNF7	0.401848077	2.09E-21	3.74E-20	515	515
IGDCC4	0.401735101	2.15E-21	3.84E-20	515	515
KDELC1	0.401621247	2.21E-21	3.95E-20	515	515
BTBD19	0.401485512	2.28E-21	4.08E-20	515	513
SP140	0.40148067	2.28E-21	4.08E-20	515	515
HTR2A	0.40125199	2.42E-21	4.32E-20	515	482
RBP1	0.400665289	2.80E-21	4.99E-20	515	515
MRC2	0.400563492	2.87E-21	5.11E-20	515	515
POU2F2	0.400301741	3.06E-21	5.44E-20	515	515
FAM65A	0.40020409	3.13E-21	5.57E-20	515	515
C1orf186	0.400155322	3.17E-21	5.64E-20	515	509
PGBD5	0.399897179	3.38E-21	6.00E-20	515	515
FLJ10357	0.399829221	3.44E-21	6.10E-20	515	515
C2orf65	0.399552871	3.68E-21	6.52E-20	515	511
PSMD4	-0.399473445	3.75E-21	6.64E-20	515	515
SAMD9L	0.399422751	3.80E-21	6.72E-20	515	515
AFAP1L1	0.399282998	3.93E-21	6.95E-20	515	515
PARVB	0.399253462	3.96E-21	6.99E-20	515	515
IRAK3	0.399233947	3.98E-21	7.02E-20	515	515
PTGDR	0.399202808	4.01E-21	7.07E-20	515	514
C9orf72	0.399022113	4.19E-21	7.38E-20	515	515
C13orf31	0.398982744	4.23E-21	7.45E-20	515	515
TEK	0.398950528	4.27E-21	7.50E-20	515	515
TLCD1	-0.398885799	4.34E-21	7.62E-20	515	515
PI4K2A	0.398876792	4.35E-21	7.63E-20	515	515
TTYH2	0.398709174	4.53E-21	7.94E-20	515	515
TNFAIP8L3	0.398595402	4.66E-21	8.16E-20	515	515
SYK	0.398186451	5.15E-21	9.01E-20	515	515
TTBK2	0.398168855	5.17E-21	9.04E-20	515	515
FAM43A	0.398080993	5.28E-21	9.23E-20	515	515
TSHZ2	0.398068499	5.30E-21	9.25E-20	515	515
KLRG1	0.398035335	5.34E-21	9.32E-20	515	515
HTRA1	0.397993283	5.40E-21	9.41E-20	515	515
RASSF4	0.397917521	5.50E-21	9.57E-20	515	515
LBH	0.397769581	5.70E-21	9.92E-20	515	515
C10orf26	0.397719563	5.77E-21	1.00E-19	515	515
ARHGAP17	0.397711207	5.78E-21	1.00E-19	515	515
TMEM106A	0.397631134	5.90E-21	1.02E-19	515	515
RGL1	0.397594044	5.95E-21	1.03E-19	515	515
PLA2R1	0.397569267	5.99E-21	1.04E-19	515	515
UBE2L6	0.397506843	6.08E-21	1.05E-19	515	515
RGS19	0.397436132	6.19E-21	1.07E-19	515	515
CEP120	0.397301802	6.39E-21	1.10E-19	515	515
RNF144B	0.397270569	6.44E-21	1.11E-19	515	515
TLR10	0.397085775	6.74E-21	1.16E-19	515	515
GFOD1	0.396978443	6.92E-21	1.19E-19	515	515
JAM3	0.396787352	7.25E-21	1.25E-19	515	515
SLCO3A1	0.396775438	7.27E-21	1.25E-19	515	515
MN1	0.396749659	7.32E-21	1.26E-19	515	515
CYYR1	0.396698773	7.41E-21	1.27E-19	515	515
CLEC11A	0.396669427	7.46E-21	1.28E-19	515	515
C11orf21	0.396439666	7.89E-21	1.35E-19	515	513
HCP5	0.396182679	8.40E-21	1.44E-19	515	515
NRP2	0.39613291	8.50E-21	1.46E-19	515	515
SERPINF1	0.395995976	8.79E-21	1.50E-19	515	515
KAL1	0.39583967	9.13E-21	1.56E-19	515	515
C10orf55	0.395566503	9.76E-21	1.67E-19	515	510
C1orf200	0.395484877	9.95E-21	1.70E-19	515	426
FXYD1	0.395365426	1.02E-20	1.75E-19	515	501
FOXN3	0.395345883	1.03E-20	1.75E-19	515	515
SH3BP1	0.395344174	1.03E-20	1.75E-19	515	515
ST6GALNAC5	0.3953357	1.03E-20	1.75E-19	515	515
CCL24	0.39533094	1.03E-20	1.75E-19	515	417
GIT2	0.395225006	1.06E-20	1.80E-19	515	515
KLHL33	0.395221365	1.06E-20	1.80E-19	515	366
TGFB1I1	0.395206947	1.07E-20	1.80E-19	515	515
GBP2	0.395118719	1.09E-20	1.84E-19	515	515
MGAT3	0.395008679	1.12E-20	1.89E-19	515	515
TDO2	0.394880077	1.15E-20	1.95E-19	515	515
RAB3IL1	0.394801369	1.18E-20	1.98E-19	515	515
PNPLA6	0.394692168	1.21E-20	2.04E-19	515	515
FCHSD2	0.394566302	1.24E-20	2.10E-19	515	515
TCTEX1D1	0.394483383	1.27E-20	2.14E-19	515	515
FAP	0.394400565	1.29E-20	2.18E-19	515	515
PTPN6	0.394397403	1.30E-20	2.18E-19	515	515
MPHOSPH10	-0.394106854	1.39E-20	2.34E-19	515	515
S100B	0.394026478	1.42E-20	2.38E-19	515	515
ADORA2A	0.39382272	1.49E-20	2.50E-19	515	515
TNFAIP6	0.393814021	1.49E-20	2.50E-19	515	515
ADAMTS15	0.393735964	1.52E-20	2.55E-19	515	504
IRF5	0.393550054	1.59E-20	2.66E-19	515	515
SEPT4	0.393537807	1.60E-20	2.67E-19	515	515
TUBA1A	0.393333811	1.68E-20	2.80E-19	515	515
OSBPL11	0.393271441	1.70E-20	2.84E-19	515	515
PLD4	0.392964169	1.83E-20	3.05E-19	515	515
C9orf139	0.392831684	1.89E-20	3.15E-19	515	504
POSTN	0.392746667	1.93E-20	3.21E-19	515	515
KIAA1432	0.392593669	2.00E-20	3.33E-19	515	515
PDLIM2	0.392571256	2.01E-20	3.35E-19	515	515
NHSL2	0.392559215	2.02E-20	3.35E-19	515	515
FAM196B	0.392509209	2.04E-20	3.39E-19	515	473
KCNT2	0.392360274	2.12E-20	3.51E-19	515	512
MFGE8	0.392271074	2.16E-20	3.58E-19	515	515
C20orf194	0.392061767	2.28E-20	3.76E-19	515	515
PRDM1	0.392060391	2.28E-20	3.76E-19	515	515
ANGPTL6	0.391747562	2.45E-20	4.05E-19	515	507
FLVCR2	0.391538655	2.58E-20	4.26E-19	515	515
ZCCHC5	0.391510394	2.60E-20	4.28E-19	515	396
NR2F6	-0.391462489	2.63E-20	4.33E-19	515	515
ART4	0.391445714	2.64E-20	4.34E-19	515	493
THSD1	0.391391252	2.67E-20	4.40E-19	515	515
FAM70B	0.391354282	2.70E-20	4.43E-19	515	515
ZNF788	0.390983284	2.95E-20	4.84E-19	515	515
BGN	0.390835607	3.05E-20	5.01E-19	515	515
PLAU	0.390788492	3.09E-20	5.06E-19	515	515
SDC2	0.39072421	3.14E-20	5.14E-19	515	515
ELTD1	0.390681887	3.17E-20	5.19E-19	515	515
SPOCK2	0.390605721	3.23E-20	5.28E-19	515	515
GLDN	0.390508232	3.30E-20	5.40E-19	515	515
SLC6A12	0.390469985	3.33E-20	5.44E-19	515	515
GPR132	0.390008786	3.72E-20	6.07E-19	515	515
FCRL3	0.389763353	3.94E-20	6.43E-19	515	512
SPATC1	0.389705681	4.00E-20	6.51E-19	515	496
KIAA0040	0.389608391	4.09E-20	6.66E-19	515	515
IGF1	0.389453101	4.25E-20	6.91E-19	515	515
NAGK	0.389401685	4.30E-20	6.99E-19	515	515
CLEC4G	0.389299873	4.40E-20	7.15E-19	515	476
COL3A1	0.389099232	4.62E-20	7.49E-19	515	515
FAM101B	0.388963789	4.77E-20	7.73E-19	515	515
NCEH1	0.388935256	4.80E-20	7.78E-19	515	515
MBNL3	0.388907484	4.83E-20	7.82E-19	515	514
SLC22A4	0.388798094	4.96E-20	8.02E-19	515	515
SNX10	0.388750747	5.02E-20	8.11E-19	515	515
THBS2	0.388745736	5.02E-20	8.11E-19	515	515
NLRC3	0.388632264	5.16E-20	8.33E-19	515	515
RIN2	0.388535765	5.28E-20	8.51E-19	515	515
GP5	0.38850551	5.32E-20	8.57E-19	515	487
RGS9	0.388474907	5.36E-20	8.62E-19	515	514
SCARF2	0.388426078	5.42E-20	8.72E-19	515	515
DCHS1	0.388268633	5.63E-20	9.04E-19	515	515
ABLIM3	0.38824669	5.66E-20	9.08E-19	515	515
CAPN11	0.388146514	5.79E-20	9.29E-19	515	476
SERINC1	0.387904598	6.13E-20	9.83E-19	515	515
HLA-F	0.387767769	6.33E-20	1.01E-18	515	515
EPCAM	-0.387719639	6.41E-20	1.03E-18	515	515
PAPSS1	0.387516079	6.72E-20	1.08E-18	515	515
IQSEC1	0.387317985	7.05E-20	1.13E-18	515	515
CTSO	0.387185809	7.27E-20	1.16E-18	515	515
CADM3	0.387083452	7.45E-20	1.19E-18	515	513
ADARB1	0.386964709	7.66E-20	1.22E-18	515	515
KCNN3	0.38691157	7.76E-20	1.24E-18	515	515
HMOX1	0.386881628	7.81E-20	1.24E-18	515	515
ACE	0.386749391	8.06E-20	1.28E-18	515	515
TSPAN9	0.386552247	8.44E-20	1.34E-18	515	515
PTX3	0.386385959	8.78E-20	1.39E-18	515	515
TGFBR2	0.386311714	8.93E-20	1.42E-18	515	515
PRRG3	0.386245577	9.07E-20	1.44E-18	515	407
PGCP	0.385933131	9.77E-20	1.55E-18	515	515
CTSC	0.385872143	9.91E-20	1.57E-18	515	515
STARD5	0.385838939	9.98E-20	1.58E-18	515	515
AKAP7	0.38572797	1.02E-19	1.62E-18	515	515
C2CD4D	-0.38569936	1.03E-19	1.63E-18	515	512
PLA2G2D	0.385641202	1.05E-19	1.65E-18	515	514
HMCN1	0.385641069	1.05E-19	1.65E-18	515	515
MMP14	0.385460803	1.09E-19	1.72E-18	515	515
EFNB1	0.385154074	1.17E-19	1.85E-18	515	515
DPF3	0.385059919	1.20E-19	1.89E-18	515	513
CD27	0.384989971	1.22E-19	1.91E-18	515	515
IL18BP	0.384970915	1.22E-19	1.92E-18	515	515
CECR6	0.384834086	1.26E-19	1.98E-18	515	514
DRD5	0.384774811	1.28E-19	2.01E-18	515	421
RP2	0.38471952	1.30E-19	2.03E-18	515	515
SCARF1	0.384662762	1.32E-19	2.06E-18	515	515
ZCCHC18	0.384637788	1.32E-19	2.07E-18	515	514
RARB	0.384631999	1.33E-19	2.07E-18	515	515
C11orf45	0.384621785	1.33E-19	2.07E-18	515	515
C6orf72	0.384491566	1.37E-19	2.14E-18	515	515
TMEM90B	0.38444897	1.38E-19	2.16E-18	515	515
SNX3	0.384402473	1.40E-19	2.18E-18	515	515
EDNRA	0.384139036	1.49E-19	2.31E-18	515	515
CST7	0.384124656	1.49E-19	2.32E-18	515	515
WDFY4	0.384086671	1.51E-19	2.34E-18	515	515
MAP3K14	0.384052449	1.52E-19	2.36E-18	515	515
PTK2B	0.384013239	1.53E-19	2.38E-18	515	515
NAPSB	0.383956699	1.55E-19	2.41E-18	515	515
ZDHHC14	0.383934133	1.56E-19	2.42E-18	515	515
LIMS2	0.38393054	1.56E-19	2.42E-18	515	515
PTPLAD2	0.383916165	1.57E-19	2.42E-18	515	515
NRXN2	0.383758093	1.63E-19	2.51E-18	515	515
PHOSPHO1	0.38367204	1.66E-19	2.56E-18	515	511
TWIST2	0.383668673	1.66E-19	2.56E-18	515	510
SLC22A16	0.38351537	1.72E-19	2.65E-18	515	452
CCDC141	0.383409311	1.76E-19	2.72E-18	515	514
PTGER2	0.383387147	1.77E-19	2.73E-18	515	515
RRAGC	0.383346054	1.79E-19	2.75E-18	515	515
GPR88	0.383130686	1.88E-19	2.89E-18	515	499
PLAC9	0.383061998	1.91E-19	2.94E-18	515	514
KLF12	0.383003005	1.94E-19	2.98E-18	515	515
TNF	0.382954926	1.96E-19	3.01E-18	515	515
ECSCR	0.382869646	2.00E-19	3.06E-18	515	515
TSPAN32	0.382713493	2.07E-19	3.18E-18	515	514
NEK1	0.382616509	2.12E-19	3.25E-18	515	515
ICAM3	0.382555073	2.15E-19	3.29E-18	515	515
COL15A1	0.382440574	2.21E-19	3.38E-18	515	515
SLC25A46	0.382428749	2.22E-19	3.38E-18	515	515
PPAP2B	0.382262126	2.30E-19	3.51E-18	515	515
CCDC50	0.382059131	2.41E-19	3.68E-18	515	515
CYBRD1	0.382010878	2.44E-19	3.72E-18	515	515
VNN1	0.381822113	2.55E-19	3.88E-18	515	515
MTMR6	0.381796799	2.57E-19	3.90E-18	515	515
PRF1	0.381761927	2.59E-19	3.93E-18	515	515
MPO	0.381547343	2.72E-19	4.13E-18	515	508
MARCKS	0.381372868	2.83E-19	4.29E-18	515	515
CCL14	0.380944979	3.12E-19	4.74E-18	515	514
EVL	0.380829726	3.21E-19	4.86E-18	515	515
LYVE1	0.380673073	3.33E-19	5.04E-18	515	515
CDC14A	0.380321528	3.61E-19	5.46E-18	515	515
COL16A1	0.380136304	3.77E-19	5.69E-18	515	515
C5orf41	0.380049897	3.84E-19	5.80E-18	515	515
RCAN1	0.379921048	3.96E-19	5.97E-18	515	515
CNN1	0.379795121	4.07E-19	6.15E-18	515	515
DNASE2	0.379741329	4.12E-19	6.22E-18	515	515
STAMBPL1	0.379738458	4.13E-19	6.22E-18	515	515
SMARCA2	0.379732641	4.13E-19	6.22E-18	515	515
FILIP1L	0.37956215	4.30E-19	6.46E-18	515	515
RNF130	0.379390297	4.47E-19	6.72E-18	515	515
FAM13C	0.379289529	4.58E-19	6.87E-18	515	515
AKNA	0.37919253	4.68E-19	7.02E-18	515	515
ADAM33	0.379189171	4.68E-19	7.02E-18	515	515
CSDC2	0.379075852	4.81E-19	7.20E-18	515	514
KCNJ2	0.378982307	4.91E-19	7.35E-18	515	515
ENTHD1	0.378872396	5.04E-19	7.53E-18	515	469
ATXN1	0.378847237	5.07E-19	7.57E-18	515	515
KCNS2	0.378781253	5.14E-19	7.68E-18	515	466
PELP1	-0.378779539	5.14E-19	7.68E-18	515	515
MEI1	0.37874917	5.18E-19	7.73E-18	515	515
SEC14L1	0.378612258	5.35E-19	7.97E-18	515	515
MCART6	0.378598907	5.36E-19	7.99E-18	515	514
NCR3	0.378552413	5.42E-19	8.07E-18	515	513
VENTX	0.378436757	5.57E-19	8.28E-18	515	515
CBX7	0.378209196	5.86E-19	8.71E-18	515	515
TRPV4	0.377973211	6.19E-19	9.19E-18	515	515
GLI1	0.377804902	6.43E-19	9.54E-18	515	514
ACTN1	0.377693847	6.60E-19	9.78E-18	515	515
REM1	0.377598374	6.74E-19	9.99E-18	515	515
IFIT2	0.377577388	6.77E-19	1.00E-17	515	515
C1orf183	0.377509369	6.88E-19	1.02E-17	515	515
NOP58	-0.377457634	6.96E-19	1.03E-17	515	515
CTGF	0.377358338	7.12E-19	1.05E-17	515	515
BLNK	0.377237817	7.32E-19	1.08E-17	515	515
LOC100272216	0.377205599	7.37E-19	1.09E-17	515	509
CPXM1	0.377189955	7.40E-19	1.09E-17	515	515
SNX29	0.377122957	7.52E-19	1.11E-17	515	515
DLG4	0.37706674	7.61E-19	1.12E-17	515	515
CYP1B1	0.376983127	7.76E-19	1.14E-17	515	515
RRN3P2	0.37671454	8.25E-19	1.21E-17	515	515
TPP1	0.376586317	8.49E-19	1.25E-17	515	515
EGFL6	0.376494293	8.67E-19	1.27E-17	515	515
TPM4	0.376442476	8.78E-19	1.29E-17	515	515
MYO9B	0.376427686	8.81E-19	1.29E-17	515	515
PLN	0.376360233	8.94E-19	1.31E-17	515	515
LHFP	0.376162004	9.35E-19	1.37E-17	515	515
GRN	0.376126529	9.43E-19	1.38E-17	515	515
OGN	0.376072046	9.55E-19	1.39E-17	515	513
RGS1	0.376037922	9.62E-19	1.40E-17	515	515
ADRB3	0.375949261	9.82E-19	1.43E-17	515	438
ROBO3	0.375644638	1.05E-18	1.53E-17	515	515
FLAD1	-0.37563691	1.05E-18	1.54E-17	515	515
LY9	0.375556079	1.07E-18	1.56E-17	515	515
TMEM71	0.37546488	1.10E-18	1.59E-17	515	515
TIAM2	0.375057639	1.20E-18	1.75E-17	515	515
TBC1D9	0.374977655	1.22E-18	1.78E-17	515	515
UBE2Q1	-0.374771474	1.28E-18	1.86E-17	515	515
MYD88	0.374627633	1.32E-18	1.92E-17	515	515
JPH2	0.37462426	1.33E-18	1.92E-17	515	515
KRTCAP2	-0.374596427	1.33E-18	1.93E-17	515	515
GHRL	0.374412168	1.39E-18	2.01E-17	515	505
CD79B	0.373907207	1.56E-18	2.25E-17	515	515
IL27	0.373897278	1.56E-18	2.26E-17	515	459
RYR2	0.373797408	1.60E-18	2.31E-17	515	515
C10orf125	0.373784291	1.60E-18	2.31E-17	515	515
FRRS1	0.373612792	1.67E-18	2.40E-17	515	515
MYO1G	0.373446345	1.73E-18	2.49E-17	515	515
FNBP1	0.373428869	1.74E-18	2.50E-17	515	515
TMEM51	0.373424856	1.74E-18	2.50E-17	515	515
MMRN1	0.373380788	1.76E-18	2.52E-17	515	515
ACTG2	0.373232587	1.81E-18	2.61E-17	515	515
HDC	0.373198017	1.83E-18	2.63E-17	515	513
NDRG2	0.373099322	1.87E-18	2.68E-17	515	515
IL1R1	0.373077615	1.88E-18	2.69E-17	515	515
MOBKL2C	0.372910548	1.95E-18	2.80E-17	515	515
ABCG2	0.372868887	1.97E-18	2.82E-17	515	515
LRRC17	0.372865471	1.97E-18	2.82E-17	515	515
PNMAL2	0.372459363	2.16E-18	3.09E-17	515	514
SEPT6	0.372357414	2.21E-18	3.16E-17	515	515
PPFIBP1	0.37229828	2.24E-18	3.20E-17	515	515
KCTD17	0.372077317	2.35E-18	3.36E-17	515	515
SEPT11	0.372018088	2.38E-18	3.40E-17	515	515
CXCL10	0.371888126	2.45E-18	3.50E-17	515	515
SNAI3	0.371786866	2.51E-18	3.57E-17	515	515
CORO2B	0.371745585	2.53E-18	3.60E-17	515	515
PEG3	0.371657201	2.58E-18	3.67E-17	515	515
NCAM2	0.371593184	2.62E-18	3.72E-17	515	515
PCOLCE	0.371488939	2.68E-18	3.81E-17	515	515
LTB	0.371471202	2.69E-18	3.82E-17	515	515
LAMB1	0.371376784	2.75E-18	3.90E-17	515	515
CEBPE	0.371171441	2.88E-18	4.08E-17	515	484
ZNF267	0.371151816	2.89E-18	4.10E-17	515	515
LOC728392	0.371078473	2.94E-18	4.16E-17	515	515
SIGLEC15	0.371066531	2.95E-18	4.17E-17	515	489
PDYN	0.370965427	3.02E-18	4.26E-17	515	184
IKZF3	0.370802297	3.13E-18	4.42E-17	515	513
HECA	0.370638683	3.24E-18	4.58E-17	515	515
ZMYND19	-0.370408405	3.42E-18	4.81E-17	515	515
ZNF469	0.37038878	3.43E-18	4.83E-17	515	515
IL17RA	0.370376047	3.44E-18	4.84E-17	515	515
C5orf56	0.370375952	3.44E-18	4.84E-17	515	515
ARHGAP28	0.370129612	3.63E-18	5.11E-17	515	515
PTPRG	0.369931906	3.80E-18	5.33E-17	515	515
MSL3	0.369924054	3.80E-18	5.34E-17	515	515
ARMCX1	0.369907174	3.82E-18	5.36E-17	515	515
MEIS1	0.369800356	3.91E-18	5.48E-17	515	515
AKT3	0.369641505	4.05E-18	5.67E-17	515	515
PCNX	0.369582342	4.11E-18	5.75E-17	515	515
TCN2	0.369571887	4.11E-18	5.76E-17	515	515
LRRC3	0.369415422	4.26E-18	5.95E-17	515	515
SLC28A3	0.369377181	4.30E-18	6.00E-17	515	501
HSPA12B	0.369366636	4.31E-18	6.01E-17	515	515
NMT2	0.369245658	4.42E-18	6.17E-17	515	515
HCFC2	0.368947162	4.73E-18	6.59E-17	515	515
LGALS2	0.368942958	4.73E-18	6.59E-17	515	507
PALM2-AKAP2	0.368813902	4.87E-18	6.78E-17	515	515
NAT8B	0.368706098	4.99E-18	6.94E-17	515	459
SPIRE2	-0.368453837	5.27E-18	7.33E-17	515	515
NPR2	0.368449013	5.28E-18	7.33E-17	515	515
BCHE	0.368190209	5.59E-18	7.76E-17	515	514
ZFP36L2	0.367953332	5.89E-18	8.17E-17	515	515
NGFR	0.367743174	6.17E-18	8.55E-17	515	515
PTPRCAP	0.367730304	6.19E-18	8.57E-17	515	515
FOXF2	0.36765691	6.29E-18	8.70E-17	515	515
GBP6	0.367656582	6.29E-18	8.70E-17	515	510
TLE4	0.367631033	6.32E-18	8.74E-17	515	515
KCTD10	0.367524528	6.47E-18	8.94E-17	515	515
METTL7A	0.367510204	6.49E-18	8.97E-17	515	515
ZBP1	0.367505856	6.50E-18	8.97E-17	515	515
SF3B4	-0.367315063	6.78E-18	9.35E-17	515	515
MAP7D1	0.367221979	6.92E-18	9.53E-17	515	515
TNC	0.367213284	6.93E-18	9.55E-17	515	515
TNFAIP8L1	0.367077244	7.15E-18	9.83E-17	515	515
ANGPT1	0.366907624	7.42E-18	1.02E-16	515	515
LILRA3	0.366869602	7.48E-18	1.03E-16	515	492
MANEA	0.36681481	7.57E-18	1.04E-16	515	515
FAM83H	-0.366730157	7.71E-18	1.06E-16	515	515
ANXA8L2	0.36657775	7.98E-18	1.09E-16	515	501
GPR18	0.366520791	8.08E-18	1.11E-16	515	515
CCL4L2	0.3664528	8.20E-18	1.12E-16	515	515
UNC45B	0.366450236	8.20E-18	1.12E-16	515	491
JAK1	0.366420795	8.26E-18	1.13E-16	515	515
LILRA2	0.366336296	8.41E-18	1.15E-16	515	515
PTPRJ	0.366333001	8.42E-18	1.15E-16	515	515
PFDN2	-0.366249995	8.57E-18	1.17E-16	515	515
NXPH3	0.366197783	8.67E-18	1.18E-16	515	515
CX3CR1	0.366189102	8.69E-18	1.18E-16	515	515
TOP1P2	-0.366143593	8.77E-18	1.19E-16	515	515
SLC2A6	0.365357817	1.04E-17	1.42E-16	515	515
MGP	0.365192599	1.08E-17	1.47E-16	515	515
FAM124A	0.365165581	1.09E-17	1.48E-16	515	515
GMIP	0.365013672	1.12E-17	1.53E-16	515	515
SEMA6B	0.364991643	1.13E-17	1.53E-16	515	515
CFD	0.364869043	1.16E-17	1.57E-16	515	515
SNRPE	-0.364851707	1.16E-17	1.58E-16	515	515
MMP25	0.36474745	1.19E-17	1.61E-16	515	515
ABHD6	0.364665655	1.21E-17	1.64E-16	515	515
KIAA1045	0.364662122	1.21E-17	1.64E-16	515	506
LOXL1	0.364653849	1.22E-17	1.64E-16	515	515
APOL6	0.364653326	1.22E-17	1.64E-16	515	515
TNFSF18	0.364519668	1.25E-17	1.69E-16	515	449
MCHR1	0.364376053	1.29E-17	1.74E-16	515	509
TRAF1	0.36429157	1.32E-17	1.77E-16	515	515
THY1	0.364058118	1.38E-17	1.87E-16	515	515
LOC283731	0.363797228	1.47E-17	1.97E-16	515	496
LIPN	0.363738974	1.48E-17	2.00E-16	515	270
CD1B	0.363706492	1.49E-17	2.01E-16	515	497
ASGR2	0.363573208	1.54E-17	2.07E-16	515	513
RBP5	0.363556695	1.54E-17	2.07E-16	515	515
ITM2A	0.363473522	1.57E-17	2.11E-16	515	515
GPR114	0.36337704	1.61E-17	2.15E-16	515	515
KERA	0.363375003	1.61E-17	2.15E-16	515	458
TUBB6	0.363347781	1.62E-17	2.16E-16	515	515
MRPL24	-0.36330396	1.63E-17	2.18E-16	515	515
CD3D	0.363252627	1.65E-17	2.21E-16	515	515
CRISPLD2	0.363191135	1.67E-17	2.23E-16	515	515
HERC3	0.363085808	1.71E-17	2.28E-16	515	515
FGF14	0.363077364	1.71E-17	2.29E-16	515	515
C7	0.363060909	1.72E-17	2.29E-16	515	515
GOLIM4	0.362950143	1.76E-17	2.35E-16	515	515
IRF4	0.362873345	1.79E-17	2.39E-16	515	515
MMP9	0.362859263	1.80E-17	2.39E-16	515	515
M6PR	0.362794822	1.82E-17	2.42E-16	515	515
COL5A1	0.362704989	1.86E-17	2.47E-16	515	515
SLC38A5	0.362540435	1.93E-17	2.56E-16	515	515
ITIH3	0.3625296	1.93E-17	2.56E-16	515	513
NOL7	-0.362509581	1.94E-17	2.57E-16	515	515
C15orf27	0.362459202	1.96E-17	2.60E-16	515	515
ASPA	0.36233964	2.01E-17	2.66E-16	515	492
ANGPTL7	0.362276073	2.04E-17	2.70E-16	515	373
BCL11B	0.362032955	2.15E-17	2.84E-16	515	515
RASSF5	0.361899592	2.21E-17	2.92E-16	515	515
APH1B	0.361884712	2.22E-17	2.93E-16	515	515
CD248	0.361834802	2.24E-17	2.96E-16	515	515
HR	0.36154043	2.39E-17	3.15E-16	515	514
MTA3	-0.3615341	2.39E-17	3.16E-16	515	515
SERPINE2	0.361438521	2.44E-17	3.22E-16	515	515
FABP4	0.361360619	2.49E-17	3.27E-16	515	511
ADAMTSL1	0.361204105	2.57E-17	3.38E-16	515	515
SLA2	0.36118212	2.58E-17	3.40E-16	515	515
3-Mar	0.360714482	2.86E-17	3.76E-16	515	515
PFDN6	-0.360589747	2.94E-17	3.86E-16	515	515
MRPL9	-0.360558209	2.96E-17	3.88E-16	515	515
ZBED2	0.360467745	3.01E-17	3.95E-16	515	515
SOX7	0.360205409	3.19E-17	4.18E-16	515	515
KRT5	0.360075952	3.28E-17	4.29E-16	515	509
MRO	0.360055949	3.29E-17	4.31E-16	515	511
NPTXR	0.360037756	3.31E-17	4.32E-16	515	515
HEXB	0.360007197	3.33E-17	4.35E-16	515	515
CCL8	0.359870723	3.43E-17	4.48E-16	515	515
IL9R	0.359865122	3.43E-17	4.48E-16	515	509
CAP1	0.359857927	3.44E-17	4.48E-16	515	515
WISP2	0.359831621	3.46E-17	4.51E-16	515	515
PEX13	-0.359442071	3.76E-17	4.89E-16	515	515
VPS72	-0.359165337	3.99E-17	5.19E-16	515	515
BIRC7	0.35911272	4.03E-17	5.25E-16	515	512
CD1C	0.358830262	4.28E-17	5.57E-16	515	515
SMOC2	0.358712844	4.39E-17	5.71E-16	515	515
ACER3	0.358320216	4.78E-17	6.20E-16	515	515
EIF2AK1	-0.358209876	4.89E-17	6.35E-16	515	515
MEIS3	0.358168038	4.93E-17	6.40E-16	515	515
RORA	0.358162994	4.94E-17	6.40E-16	515	515
COL1A2	0.358051467	5.06E-17	6.55E-16	515	515
CORIN	0.358023972	5.09E-17	6.59E-16	515	515
TXNIP	0.357929446	5.19E-17	6.72E-16	515	515
SLFN12	0.357888734	5.24E-17	6.77E-16	515	515
NTM	0.357847464	5.28E-17	6.83E-16	515	515
PARP11	0.357749222	5.39E-17	6.97E-16	515	515
BCL2	0.357730443	5.42E-17	6.99E-16	515	515
SUFU	0.357684884	5.47E-17	7.05E-16	515	515
SLC16A10	0.357640697	5.52E-17	7.12E-16	515	515
PIPSL	-0.357523856	5.66E-17	7.29E-16	515	515
UBQLN4	-0.357501287	5.69E-17	7.32E-16	515	515
SLC25A10	-0.356990916	6.34E-17	8.15E-16	515	515
CHSY3	0.356826533	6.57E-17	8.44E-16	515	515
RASSF3	0.356792638	6.61E-17	8.49E-16	515	515
GFI1	0.356483711	7.06E-17	9.06E-16	515	515
SGCA	0.356393826	7.20E-17	9.23E-16	515	513
TLN1	0.35634538	7.27E-17	9.32E-16	515	515
PPFIA2	0.356283566	7.37E-17	9.44E-16	515	496
CLEC4C	0.356199969	7.50E-17	9.60E-16	515	357
HEMGN	0.355981337	7.85E-17	1.01E-15	515	317
CLDN16	0.355973413	7.87E-17	1.01E-15	515	448
C1orf27	-0.355958373	7.89E-17	1.01E-15	515	515
RBM34	-0.355871794	8.04E-17	1.03E-15	515	515
SMAP2	0.355853908	8.07E-17	1.03E-15	515	515
SHANK1	0.355840492	8.09E-17	1.03E-15	515	500
FAM136A	-0.355766078	8.22E-17	1.05E-15	515	515
FOXF1	0.355562263	8.58E-17	1.09E-15	515	515
NELL2	0.355500132	8.70E-17	1.11E-15	515	514
CHN2	0.355250419	9.17E-17	1.17E-15	515	515
NUAK1	0.35521077	9.25E-17	1.18E-15	515	515
MAT2B	0.355196959	9.27E-17	1.18E-15	515	515
MFAP3	0.355160025	9.35E-17	1.19E-15	515	515
TRANK1	0.355154243	9.36E-17	1.19E-15	515	515
TAP2	0.355138722	9.39E-17	1.19E-15	515	515
C1orf35	-0.355074771	9.52E-17	1.21E-15	515	515
DENND2C	0.354869302	9.94E-17	1.26E-15	515	515
NECAB3	-0.35475705	1.02E-16	1.29E-15	515	515
NIPAL4	0.354739653	1.02E-16	1.29E-15	515	508
SLC18A2	0.354661717	1.04E-16	1.31E-15	515	510
CCDC3	0.354653182	1.04E-16	1.31E-15	515	515
WNT10A	0.354639247	1.04E-16	1.32E-15	515	515
ZAP70	0.354569532	1.06E-16	1.34E-15	515	515
POPDC2	0.354546313	1.06E-16	1.34E-15	515	515
ITGA6	0.35445984	1.08E-16	1.37E-15	515	515
KCNA6	0.354292761	1.12E-16	1.41E-15	515	497
TMEM169	0.354268	1.13E-16	1.42E-15	515	515
FAM65B	0.354207432	1.14E-16	1.44E-15	515	515
MYADM	0.354186063	1.15E-16	1.44E-15	515	515
PSMB9	0.354079047	1.17E-16	1.47E-15	515	515
WDR7	0.353982692	1.20E-16	1.50E-15	515	515
PHLDB2	0.353932783	1.21E-16	1.52E-15	515	515
LOC100188949	0.353868564	1.23E-16	1.54E-15	515	515
APOBEC3H	0.353798148	1.25E-16	1.56E-15	515	510
VSTM1	0.353739405	1.26E-16	1.58E-15	515	349
RTP4	0.353719902	1.27E-16	1.58E-15	515	515
LRRN2	0.353658018	1.28E-16	1.60E-15	515	515
ADH1A	0.353535793	1.32E-16	1.64E-15	515	453
TNFSF10	0.353533017	1.32E-16	1.64E-15	515	515
MAP3K5	0.35350272	1.32E-16	1.65E-15	515	515
C22orf26	0.353425868	1.35E-16	1.68E-15	515	514
CXorf36	0.353390273	1.36E-16	1.69E-15	515	515
CBX6	0.353385068	1.36E-16	1.69E-15	515	515
GNL3	-0.353295854	1.38E-16	1.72E-15	515	515
CPXM2	0.353231263	1.40E-16	1.75E-15	515	515
CCL11	0.353207643	1.41E-16	1.75E-15	515	510
ITIH5	0.353137917	1.43E-16	1.78E-15	515	515
CNO	-0.353094601	1.44E-16	1.79E-15	515	515
ARHGDIB	0.352981431	1.48E-16	1.83E-15	515	515
CTSD	0.352862785	1.52E-16	1.88E-15	515	515
AMOTL1	0.352702632	1.57E-16	1.94E-15	515	515
CLEC12B	0.352629231	1.59E-16	1.97E-15	515	443
FAM115C	0.35241384	1.66E-16	2.06E-15	515	515
ANXA8	0.352399033	1.67E-16	2.07E-15	515	511
S1PR4	0.352363423	1.68E-16	2.08E-15	515	515
GATA3	0.352331922	1.69E-16	2.09E-15	515	515
HLA-H	0.352285489	1.71E-16	2.11E-15	515	515
ANTXR2	0.352176357	1.75E-16	2.16E-15	515	515
LRRN3	0.352110952	1.77E-16	2.19E-15	515	514
TIE1	0.352089573	1.78E-16	2.20E-15	515	515
MYH11	0.35204642	1.80E-16	2.21E-15	515	515
FAM13B	0.351987345	1.82E-16	2.24E-15	515	515
UBE2E2	0.351929081	1.84E-16	2.27E-15	515	515
TRIM61	0.351921423	1.84E-16	2.27E-15	515	499
DYSF	0.351889177	1.86E-16	2.28E-15	515	515
OVCH1	0.351873315	1.86E-16	2.29E-15	515	311
PLBD2	0.351837731	1.88E-16	2.31E-15	515	515
PLCB2	0.351833522	1.88E-16	2.31E-15	515	515
SULF1	0.351708636	1.93E-16	2.37E-15	515	515
PIP4K2A	0.35167931	1.94E-16	2.38E-15	515	515
CD70	0.351662614	1.95E-16	2.39E-15	515	510
SETD6	-0.35163125	1.96E-16	2.40E-15	515	515
PTPN1	0.351610169	1.97E-16	2.41E-15	515	515
CYR61	0.351462414	2.03E-16	2.48E-15	515	515
HBEGF	0.351407686	2.05E-16	2.51E-15	515	515
STAT4	0.351376793	2.07E-16	2.52E-15	515	515
PLXNA4	0.351330608	2.09E-16	2.55E-15	515	515
TRHDE	0.351199037	2.14E-16	2.62E-15	515	457
GEFT	0.351096631	2.19E-16	2.67E-15	515	515
C20orf151	-0.35100417	2.23E-16	2.72E-15	515	512
HDAC9	0.350923282	2.27E-16	2.77E-15	515	515
ENSA	-0.350918095	2.27E-16	2.77E-15	515	515
AGRP	0.350897197	2.28E-16	2.78E-15	515	449
MYCBP2	0.350797561	2.33E-16	2.83E-15	515	515
NTF3	0.350777553	2.34E-16	2.84E-15	515	507
FAM124B	0.350675933	2.39E-16	2.90E-15	515	514
C6orf125	-0.350656377	2.40E-16	2.91E-15	515	515
ARSG	0.350648644	2.41E-16	2.92E-15	515	515
HSF5	0.350580641	2.44E-16	2.95E-15	515	451
DBNDD1	-0.350579808	2.44E-16	2.95E-15	515	515
LEF1	0.350566606	2.45E-16	2.96E-15	515	515
SEPP1	0.350480408	2.49E-16	3.01E-15	515	515
MARVELD1	0.350174121	2.65E-16	3.21E-15	515	515
SPIB	0.350069386	2.71E-16	3.28E-15	515	515
RETN	0.349970593	2.77E-16	3.34E-15	515	480
NHLRC4	0.349969305	2.77E-16	3.34E-15	515	515
DUSP2	0.349854394	2.84E-16	3.42E-15	515	515
DST	0.349784333	2.88E-16	3.47E-15	515	515
C3orf54	0.34974751	2.90E-16	3.49E-15	515	515
MAN2A1	0.349720626	2.92E-16	3.51E-15	515	515
DOK5	0.349718402	2.92E-16	3.51E-15	515	515
GPRC5B	0.349683827	2.94E-16	3.53E-15	515	515
MTM1	0.349648511	2.96E-16	3.56E-15	515	515
TGFBR3	0.349628968	2.97E-16	3.57E-15	515	515
IL33	0.349404905	3.11E-16	3.73E-15	515	515
KCNA3	0.349300422	3.18E-16	3.81E-15	515	514
DMXL1	0.349257528	3.21E-16	3.85E-15	515	515
ROBO1	0.349217948	3.24E-16	3.88E-15	515	515
NR5A2	0.349159596	3.28E-16	3.92E-15	515	515
C11orf48	-0.349033147	3.36E-16	4.02E-15	515	515
PTPN9	0.348935159	3.43E-16	4.10E-15	515	515
ST8SIA4	0.34890382	3.45E-16	4.13E-15	515	515
SEPT1	0.348894726	3.46E-16	4.13E-15	515	515
NIN	0.348881445	3.47E-16	4.14E-15	515	515
PDE1A	0.348729771	3.58E-16	4.27E-15	515	515
PEAR1	0.348726042	3.58E-16	4.27E-15	515	515
MYCT1	0.348437388	3.80E-16	4.53E-15	515	515
MORC3	0.348321547	3.89E-16	4.64E-15	515	515
KEL	0.348162408	4.02E-16	4.79E-15	515	474
SPRED1	0.348134604	4.05E-16	4.81E-15	515	515
D4S234E	0.348046772	4.12E-16	4.90E-15	515	514
LTBP1	0.34802751	4.14E-16	4.91E-15	515	515
BCCIP	-0.347872089	4.27E-16	5.07E-15	515	515
SEMA7A	0.347756579	4.37E-16	5.19E-15	515	515
C14orf73	0.347747119	4.38E-16	5.20E-15	515	505
OSBPL8	0.347675998	4.45E-16	5.27E-15	515	515
GALNTL2	0.347639776	4.48E-16	5.30E-15	515	514
CDC40	0.347639323	4.48E-16	5.30E-15	515	515
PYCR1	-0.347590519	4.53E-16	5.35E-15	515	515
C2orf40	0.34756219	4.55E-16	5.38E-15	515	479
SELP	0.347558985	4.56E-16	5.38E-15	515	515
LOC100132707	0.347476528	4.63E-16	5.47E-15	515	515
IL1A	0.347366833	4.74E-16	5.59E-15	515	507
TDRD6	0.34729131	4.81E-16	5.68E-15	515	514
CCRL1	0.347252447	4.85E-16	5.72E-15	515	515
KCNA5	0.347214294	4.89E-16	5.76E-15	515	508
TMEM9	-0.347084952	5.02E-16	5.91E-15	515	515
LRRC15	0.347060844	5.05E-16	5.94E-15	515	515
WHSC2	-0.346942593	5.17E-16	6.08E-15	515	515
ANKH	0.346892025	5.22E-16	6.14E-15	515	515
TNFSF13	0.34673549	5.39E-16	6.34E-15	515	515
AHNAK	0.346499697	5.66E-16	6.65E-15	515	515
CASQ2	0.346470622	5.70E-16	6.68E-15	515	498
KCND3	0.346372124	5.81E-16	6.81E-15	515	496
MRPS5	-0.346330141	5.86E-16	6.87E-15	515	515
SERPINB8	0.346305136	5.89E-16	6.90E-15	515	515
VMO1	0.3461607	6.07E-16	7.10E-15	515	515
SESN1	0.346080369	6.17E-16	7.22E-15	515	515
CHRFAM7A	0.3460672	6.19E-16	7.23E-15	515	513
SCML4	0.346061491	6.19E-16	7.23E-15	515	514
CAMK2A	0.34604963	6.21E-16	7.25E-15	515	509
OBFC2A	0.345932707	6.36E-16	7.42E-15	515	515
RNF13	0.345909233	6.39E-16	7.45E-15	515	515
PEPD	0.345770711	6.57E-16	7.66E-15	515	515
IFIT3	0.345727175	6.63E-16	7.72E-15	515	515
JAK3	0.345710419	6.65E-16	7.75E-15	515	515
UACA	0.345631251	6.76E-16	7.87E-15	515	515
TTC7B	0.345621392	6.78E-16	7.88E-15	515	515
SETDB2	0.345589045	6.82E-16	7.93E-15	515	515
C21orf7	0.345557757	6.86E-16	7.97E-15	515	515
TXNDC3	0.345543979	6.88E-16	7.99E-15	515	483
C12orf69	0.345482567	6.97E-16	8.09E-15	515	514
LYPD5	0.345436032	7.04E-16	8.16E-15	515	515
ATIC	-0.345343351	7.17E-16	8.31E-15	515	515
LOC145820	0.345161554	7.44E-16	8.62E-15	515	504
TMEM81	-0.345147625	7.46E-16	8.64E-15	515	515
FGF10	0.345140881	7.47E-16	8.64E-15	515	232
ESRP2	-0.345033174	7.64E-16	8.83E-15	515	515
C6orf225	0.345011828	7.67E-16	8.86E-15	515	515
ZBTB47	0.34488277	7.88E-16	9.10E-15	515	515
SSTR3	0.344879379	7.88E-16	9.10E-15	515	372
PTGFR	0.344827648	7.97E-16	9.19E-15	515	513
CARD6	0.344731901	8.12E-16	9.36E-15	515	515
GGCT	-0.344663074	8.24E-16	9.49E-15	515	515
TSPAN33	0.344614512	8.32E-16	9.58E-15	515	515
NPR3	0.344561111	8.41E-16	9.68E-15	515	515
APOA1BP	-0.344555064	8.42E-16	9.68E-15	515	515
TNFRSF11B	0.344433066	8.63E-16	9.92E-15	515	515
TSLP	0.344300181	8.87E-16	1.02E-14	515	501
DENND4A	0.344135243	9.17E-16	1.05E-14	515	515
DLEU7	0.343964011	9.49E-16	1.09E-14	515	503
VCL	0.34369152	1.00E-15	1.15E-14	515	515
SIGLEC12	0.343617352	1.02E-15	1.17E-14	515	511
GUCY1A2	0.343487578	1.05E-15	1.20E-14	515	515
HHEX	0.343425611	1.06E-15	1.21E-14	515	515
MTPAP	-0.343366807	1.07E-15	1.23E-14	515	515
RAG1AP1	-0.343266761	1.09E-15	1.25E-14	515	515
FRZB	0.343227928	1.10E-15	1.26E-14	515	515
NUDT10	0.342975725	1.16E-15	1.32E-14	515	494
MRPS9	-0.342904634	1.18E-15	1.34E-14	515	515
LOC144571	0.342811773	1.20E-15	1.37E-14	515	515
CHI3L1	0.342761825	1.21E-15	1.38E-14	515	515
TM4SF18	0.342697593	1.23E-15	1.40E-14	515	515
CLEC17A	0.342663807	1.24E-15	1.41E-14	515	486
ZNF438	0.342646811	1.24E-15	1.41E-14	515	515
CMA1	0.342594196	1.25E-15	1.43E-14	515	327
ZC3H12D	0.34253269	1.27E-15	1.44E-14	515	514
ODZ3	0.342361246	1.31E-15	1.49E-14	515	514
EIF2B4	-0.342290132	1.33E-15	1.51E-14	515	515
RASA2	0.342182545	1.36E-15	1.55E-14	515	515
SRGAP3	0.342148021	1.37E-15	1.56E-14	515	515
HDX	0.342030534	1.40E-15	1.59E-14	515	515
APOC4	0.342005094	1.41E-15	1.60E-14	515	373
ADAM12	0.341980525	1.42E-15	1.61E-14	515	515
NLRP1	0.341728562	1.49E-15	1.69E-14	515	515
LUZP1	0.341632553	1.52E-15	1.72E-14	515	515
GRASP	0.341593422	1.53E-15	1.73E-14	515	515
C5orf58	0.341560279	1.54E-15	1.74E-14	515	500
IRF2	0.341429861	1.58E-15	1.79E-14	515	515
HAMP	0.341410402	1.59E-15	1.79E-14	515	505
IL22RA2	0.341325965	1.62E-15	1.82E-14	515	504
CPNE9	0.341292507	1.63E-15	1.84E-14	515	442
RBM43	0.34128325	1.63E-15	1.84E-14	515	515
MMRN2	0.341266682	1.64E-15	1.84E-14	515	515
SSC5D	0.341254582	1.64E-15	1.85E-14	515	515
SFMBT2	0.341249148	1.64E-15	1.85E-14	515	515
FAT2	0.341155076	1.67E-15	1.88E-14	515	512
FAM159A	0.341137831	1.68E-15	1.89E-14	515	514
NFASC	0.340910754	1.76E-15	1.97E-14	515	515
ERVFRDE1	0.340851803	1.78E-15	2.00E-14	515	482
SFXN4	-0.340839692	1.78E-15	2.00E-14	515	515
SLC16A1	0.340796575	1.80E-15	2.02E-14	515	515
LOC606724	0.340764674	1.81E-15	2.03E-14	515	515
KLF13	0.340669629	1.85E-15	2.07E-14	515	515
SOBP	0.340439867	1.93E-15	2.16E-14	515	515
CDHR1	0.340323425	1.98E-15	2.21E-14	515	505
EFEMP1	0.340171913	2.04E-15	2.28E-14	515	515
BNIP2	0.339990013	2.11E-15	2.36E-14	515	515
B3GALNT1	0.339874403	2.16E-15	2.42E-14	515	515
PIM2	0.339860403	2.17E-15	2.42E-14	515	515
BICD1	0.339790981	2.20E-15	2.45E-14	515	515
SEPT8	0.339774068	2.21E-15	2.46E-14	515	515
CSMD2	0.339697401	2.24E-15	2.50E-14	515	514
GSN	0.339677287	2.25E-15	2.51E-14	515	515
KRT79	0.339664261	2.26E-15	2.51E-14	515	379
ISLR2	0.339495836	2.33E-15	2.60E-14	515	512
NFKB1	0.339431727	2.36E-15	2.63E-14	515	515
NLRC5	0.339387276	2.39E-15	2.65E-14	515	515
LDLRAD3	0.339313479	2.42E-15	2.69E-14	515	515
CCAR1	-0.339224395	2.46E-15	2.73E-14	515	515
KLF10	0.339207216	2.47E-15	2.74E-14	515	515
VAV3	0.33912378	2.51E-15	2.79E-14	515	515
GRIP2	0.339097075	2.53E-15	2.80E-14	515	484
ADAMDEC1	0.338992695	2.58E-15	2.86E-14	515	514
TMCC3	0.338971942	2.59E-15	2.87E-14	515	515
LIMK2	0.338939046	2.61E-15	2.89E-14	515	515
MYL3	0.338848491	2.66E-15	2.94E-14	515	451
IFNAR2	0.338813625	2.67E-15	2.95E-14	515	515
GRIK4	0.338712941	2.73E-15	3.01E-14	515	478
RGL4	0.338462842	2.87E-15	3.17E-14	515	512
SLC2A3	0.338437375	2.88E-15	3.18E-14	515	515
ENOX1	0.338407182	2.90E-15	3.20E-14	515	515
OSTF1	0.338376644	2.92E-15	3.21E-14	515	515
RRS1	-0.338356724	2.93E-15	3.23E-14	515	515
CD34	0.338326258	2.95E-15	3.24E-14	515	515
IGFBP6	0.338311766	2.96E-15	3.25E-14	515	515
SGCB	0.338282139	2.97E-15	3.27E-14	515	515
KLF6	0.33822789	3.01E-15	3.30E-14	515	515
GRTP1	-0.33820455	3.02E-15	3.32E-14	515	515
SYT7	-0.338095437	3.09E-15	3.39E-14	515	515
HNRNPU	-0.337845221	3.24E-15	3.56E-14	515	515
ATP10A	0.337635004	3.38E-15	3.71E-14	515	515
C15orf63	-0.337610943	3.40E-15	3.72E-14	515	515
COL4A3BP	0.337039146	3.80E-15	4.17E-14	515	515
LAT	0.336945191	3.88E-15	4.24E-14	515	515
CILP	0.336913	3.90E-15	4.27E-14	515	515
HPSE2	0.336882754	3.92E-15	4.29E-14	515	403
IL1RL1	0.336792532	3.99E-15	4.37E-14	515	511
JAKMIP2	0.33675229	4.03E-15	4.40E-14	515	515
WDR47	0.336749568	4.03E-15	4.40E-14	515	515
DNAJC18	0.336640983	4.12E-15	4.49E-14	515	515
PDCD1	0.336623765	4.13E-15	4.50E-14	515	515
CNR2	0.336583496	4.16E-15	4.54E-14	515	488
ITGB3	0.33656189	4.18E-15	4.55E-14	515	515
GAR1	-0.336525078	4.21E-15	4.58E-14	515	515
CFH	0.336513287	4.22E-15	4.59E-14	515	515
FN3K	-0.336339151	4.37E-15	4.75E-14	515	515
DZIP1L	0.33624073	4.45E-15	4.84E-14	515	515
CD1E	0.33622985	4.46E-15	4.85E-14	515	510
FAM119A	-0.336096149	4.58E-15	4.98E-14	515	515
MERTK	0.336068383	4.61E-15	5.00E-14	515	515
IRF1	0.33592645	4.74E-15	5.14E-14	515	515
NTRK2	0.335697478	4.96E-15	5.37E-14	515	514
ZNF692	-0.335674576	4.98E-15	5.40E-14	515	515
LOC399959	0.335614659	5.04E-15	5.46E-14	515	515
NUDT11	0.335512793	5.14E-15	5.56E-14	515	515
LOC154761	0.335307437	5.35E-15	5.79E-14	515	515
RHOH	0.335263343	5.40E-15	5.84E-14	515	515
SPNS3	0.335210208	5.46E-15	5.90E-14	515	509
IL6ST	0.335203668	5.46E-15	5.90E-14	515	515
FYN	0.335196895	5.47E-15	5.90E-14	515	515
POLR2H	-0.335170273	5.50E-15	5.93E-14	515	515
CLIP3	0.335093024	5.58E-15	6.02E-14	515	515
ZNF474	0.335072454	5.61E-15	6.04E-14	515	510
KCNIP1	0.335067617	5.61E-15	6.04E-14	515	480
PAPLN	0.335021076	5.66E-15	6.10E-14	515	515
LYSMD1	-0.334907119	5.79E-15	6.23E-14	515	515
NR1H3	0.334783547	5.93E-15	6.38E-14	515	515
NECAB1	0.334756895	5.97E-15	6.41E-14	515	515
ETV1	0.334663596	6.08E-15	6.53E-14	515	515
HSBP1L1	-0.334535856	6.23E-15	6.69E-14	515	515
CREBL2	0.33449518	6.28E-15	6.74E-14	515	515
DUS1L	-0.334359997	6.45E-15	6.91E-14	515	515
EEPD1	0.33420327	6.65E-15	7.13E-14	515	515
DCC	0.334172155	6.69E-15	7.17E-14	515	470
UBAP2L	-0.334098352	6.79E-15	7.27E-14	515	515
TNFAIP2	0.334063404	6.83E-15	7.31E-14	515	515
FLJ39653	-0.33396344	6.97E-15	7.45E-14	515	515
UTS2D	0.333922241	7.03E-15	7.51E-14	515	446
C10orf10	0.333820693	7.17E-15	7.66E-14	515	515
PDE2A	0.333815317	7.17E-15	7.66E-14	515	515
SLC25A30	0.333735866	7.29E-15	7.78E-14	515	515
ZBTB46	0.333656918	7.40E-15	7.89E-14	515	515
RFTN2	0.333544281	7.56E-15	8.06E-14	515	515
TPST2	0.333497075	7.63E-15	8.13E-14	515	515
PML	0.333377335	7.82E-15	8.32E-14	515	515
CMTM3	0.333323767	7.90E-15	8.41E-14	515	515
PKD2L1	0.333180452	8.12E-15	8.64E-14	515	504
RASGRF1	0.3331138	8.23E-15	8.75E-14	515	515
ITGA5	0.333038243	8.35E-15	8.87E-14	515	515
DUSP18	0.333028252	8.37E-15	8.89E-14	515	515
NKD2	0.332997406	8.42E-15	8.93E-14	515	515
GNA13	0.332927098	8.53E-15	9.05E-14	515	515
BACH2	0.332815924	8.72E-15	9.25E-14	515	515
PPT1	0.332754183	8.83E-15	9.35E-14	515	515
WDR34	-0.332686219	8.94E-15	9.47E-14	515	515
RBP4	0.332567145	9.15E-15	9.69E-14	515	513
ACP1	-0.332497653	9.28E-15	9.82E-14	515	515
CHSY1	0.3323294	9.59E-15	1.01E-13	515	515
ASPN	0.332322675	9.60E-15	1.01E-13	515	515
ERP29	-0.332310636	9.62E-15	1.02E-13	515	515
AMPD1	0.332226903	9.78E-15	1.03E-13	515	492
OVOL2	-0.33219072	9.85E-15	1.04E-13	515	514
IL18	0.332164203	9.90E-15	1.04E-13	515	515
MR1	0.33192922	1.04E-14	1.09E-13	515	515
COL5A2	0.331927351	1.04E-14	1.09E-13	515	515
ADAM23	0.331907878	1.04E-14	1.10E-13	515	506
ILK	0.331605236	1.10E-14	1.16E-13	515	515
FNBP1L	-0.331567728	1.11E-14	1.17E-13	515	515
PCYT1B	0.331405996	1.15E-14	1.21E-13	515	512
FAM168A	0.331398248	1.15E-14	1.21E-13	515	515
TMEM41B	-0.331239684	1.18E-14	1.24E-13	515	515
SLC40A1	0.331176858	1.20E-14	1.26E-13	515	515
PCDHGA10	0.33105749	1.23E-14	1.29E-13	515	515
APBB2	0.331032075	1.23E-14	1.29E-13	515	515
MGC12916	0.331013332	1.24E-14	1.30E-13	515	510
ANK2	0.330999493	1.24E-14	1.30E-13	515	515
FAM101A	0.330993025	1.24E-14	1.30E-13	515	512
C2orf29	-0.330953013	1.25E-14	1.31E-13	515	515
PCYT1A	0.330856489	1.28E-14	1.33E-13	515	515
FABP3	0.330837113	1.28E-14	1.34E-13	515	515
LRRC18	0.330823932	1.28E-14	1.34E-13	515	466
ALPK2	0.330792849	1.29E-14	1.35E-13	515	511
C8orf80	0.330782568	1.29E-14	1.35E-13	515	513
KCNA2	0.330775247	1.30E-14	1.35E-13	515	428
ZNF25	0.330512048	1.36E-14	1.42E-13	515	515
HDGF	-0.330451496	1.38E-14	1.44E-13	515	515
LOC285830	0.330438877	1.38E-14	1.44E-13	515	515
SRL	0.33034948	1.41E-14	1.46E-13	515	514
SCN4B	0.330247016	1.44E-14	1.49E-13	515	515
MAOB	0.330245062	1.44E-14	1.49E-13	515	515
GPD1	0.330237962	1.44E-14	1.49E-13	515	515
PREX2	0.330171766	1.46E-14	1.51E-13	515	512
ARHGAP24	0.330059877	1.49E-14	1.55E-13	515	515
SOX5	0.329859473	1.55E-14	1.61E-13	515	509
RERG	0.329784861	1.57E-14	1.63E-13	515	515
GPM6A	0.329771599	1.57E-14	1.63E-13	515	500
CCL3L1	0.329682959	1.60E-14	1.66E-13	515	505
PMF1	-0.329665111	1.61E-14	1.66E-13	515	515
C9orf110	0.329637131	1.61E-14	1.67E-13	515	515
LOXHD1	0.329524232	1.65E-14	1.71E-13	515	486
C12orf35	0.329427213	1.68E-14	1.74E-13	515	515
ACRBP	0.329369658	1.70E-14	1.76E-13	515	515
MSN	0.329275184	1.73E-14	1.79E-13	515	515
ITGAD	0.329211286	1.75E-14	1.81E-13	515	468
PDZRN4	0.329201017	1.76E-14	1.81E-13	515	489
VWF	0.329152605	1.77E-14	1.83E-13	515	515
EVC	0.329090235	1.79E-14	1.85E-13	515	515
VCAN	0.329022186	1.82E-14	1.87E-13	515	515
IL15	0.328902779	1.86E-14	1.91E-13	515	515
TSPYL4	0.328776057	1.91E-14	1.96E-13	515	515
MBP	0.328716775	1.93E-14	1.98E-13	515	515
PRPF40B	-0.328708353	1.93E-14	1.98E-13	515	515
FRMD3	0.328670692	1.94E-14	2.00E-13	515	515
COL23A1	0.328596052	1.97E-14	2.03E-13	515	514
GNPTAB	0.328514584	2.00E-14	2.06E-13	515	515
FCRLB	0.328488071	2.01E-14	2.07E-13	515	515
NCRNA00189	0.328422482	2.04E-14	2.09E-13	515	435
RTKN	-0.328103215	2.17E-14	2.22E-13	515	515
ANPEP	0.328071991	2.18E-14	2.23E-13	515	515
LTC4S	0.328041329	2.19E-14	2.25E-13	515	513
TRPS1	0.328002112	2.21E-14	2.26E-13	515	515
CA5B	0.327982811	2.22E-14	2.27E-13	515	515
AP1B1	0.327975291	2.22E-14	2.27E-13	515	515
COL13A1	0.327958258	2.23E-14	2.28E-13	515	515
MGC70857	-0.327797897	2.30E-14	2.35E-13	515	515
CXCL9	0.327788416	2.30E-14	2.35E-13	515	515
TRPM2	0.327752363	2.32E-14	2.37E-13	515	515
TXK	0.327718484	2.33E-14	2.38E-13	515	514
MOBKL1B	0.327678022	2.35E-14	2.40E-13	515	515
AARSD1	-0.327522963	2.42E-14	2.47E-13	515	515
EBF1	0.327504568	2.43E-14	2.48E-13	515	515
C6orf136	-0.32735383	2.50E-14	2.55E-13	515	515
KLRD1	0.327341018	2.51E-14	2.55E-13	515	514
APCDD1	0.32726645	2.54E-14	2.59E-13	515	515
C6orf114	0.327203192	2.57E-14	2.62E-13	515	512
STARD10	-0.327081288	2.64E-14	2.68E-13	515	515
EFCAB1	0.326956709	2.70E-14	2.74E-13	515	507
B3GNT2	0.326860463	2.75E-14	2.79E-13	515	515
CNN3	0.326844111	2.76E-14	2.80E-13	515	515
IFIH1	0.326841122	2.76E-14	2.80E-13	515	515
ATL2	-0.326829699	2.77E-14	2.80E-13	515	515
HIPK3	0.32682659	2.77E-14	2.80E-13	515	515
SAMD4A	0.326714114	2.83E-14	2.86E-13	515	515
TMEM19	0.326668326	2.85E-14	2.88E-13	515	515
C22orf9	0.326630613	2.87E-14	2.90E-13	515	515
CCL5	0.32653499	2.92E-14	2.96E-13	515	515
EPS15	0.326493008	2.95E-14	2.98E-13	515	515
FGF1	0.326470909	2.96E-14	2.99E-13	515	515
TESK2	0.326435652	2.98E-14	3.01E-13	515	515
GFI1B	0.32634934	3.03E-14	3.06E-13	515	407
KIAA1984	-0.32631369	3.05E-14	3.07E-13	515	503
RBMS3	0.326242704	3.09E-14	3.12E-13	515	515
CDK5RAP1	-0.32602964	3.22E-14	3.24E-13	515	515
PYCARD	0.325986011	3.25E-14	3.27E-13	515	515
PNOC	0.325967375	3.26E-14	3.28E-13	515	512
ADAMTS8	0.325935059	3.28E-14	3.30E-13	515	514
ARHGEF15	0.325928852	3.28E-14	3.30E-13	515	515
PROX2	0.325875133	3.32E-14	3.33E-13	515	423
ZNF660	0.325785648	3.37E-14	3.39E-13	515	508
MYOC	0.325754861	3.39E-14	3.40E-13	515	398
C17orf28	-0.325750674	3.40E-14	3.41E-13	515	515
PCDH17	0.325724281	3.41E-14	3.42E-13	515	515
CD97	0.325669743	3.45E-14	3.45E-13	515	515
C21orf34	0.325647304	3.46E-14	3.47E-13	515	509
APLNR	0.325582642	3.51E-14	3.51E-13	515	515
PRSS35	0.325566265	3.52E-14	3.52E-13	515	508
ANO1	0.325460154	3.59E-14	3.59E-13	515	515
[truncated: 17,989 more rows]
